# Supplementary material for: Seminal Extracellular Vesicles and Their Involvement in Male (In)Fertility: A Systematic Review
Source: Int J Mol Sci. 2023 Mar 2;24(5):4818. doi: 10.3390/ijms24054818 (PMC10002921; doi:10.3390/ijms24054818)
Supplement: Supplementary file 1 [file ijms-24-04818-s001.zip]

Archive with 4 entries (4 files):
- Supplementary file S1.pdf
- Supplementary file S2.xlsx
- Supplementary file S3.xlsx
- Supplementary file S4.pdf
