# Supplementary material for: Seminal Extracellular Vesicles and Their Involvement in Male (In)Fertility: A Systematic Review
Source: Int J Mol Sci. 2023 Mar 2;24(5):4818. doi: 10.3390/ijms24054818 (PMC10002921; doi:10.3390/ijms24054818)
Supplement: Supplementary file 1 [file ijms-24-04818-s001.zip › Supplementary file S2.xlsx]

## Sheet: Hoja1
N	Source	PMID	Authors	Title	Journal	Year	DOI	Link	Affiliations	Author Keywords	Country	Other countries	Species	Research topics
1	PubMed and Scopus	6219486	Stegmayr B., Ronquist G.	Promotive effect on human sperm progressive motility by prostasomes	Urological Research	1982	10.1007/BF00255932	https://www.scopus.com/inward/record.uri?eid=2-s2.0-0020384213&doi=10.1007%2fBF00255932&partnerID=40&md5=24613fe8fb74c7b0c5fefb689be00666	Department of Internal Medicine, Central Hospital, Eskilstuna, Sweden; Department of Clinical Chemistry, University Hospital, Uppsala, Sweden	ATPase activity; Calcium; Deoxycholate; Electronmicroscopy; Ionophore A23187; Magnesium ions; Prostasomes; Sperm progressive motility	Sweden		Human	Sperm function
2	PubMed and Scopus	6649193	Brody I., Ronquist G., Gottfries A.	Ultrastructural localization of the prostasome - an organelle in human seminal plasma	Upsala Journal of Medical Sciences	1983	10.3109/03009738309178440	https://www.scopus.com/inward/record.uri?eid=2-s2.0-0021006952&doi=10.3109%2f03009738309178440&partnerID=40&md5=71a99346af7689cac3b49d7fc3df3069	The Electron Microscopy Unit, Department of Dermatology, General Hospital, Eskilstuna, Sweden; Department of Clinical Chemistry, University Hospital, Uppsala, Sweden; Department of Urology, General Hospital, Eskilstuna, Sweden		Sweden		Human	Biogenesis
3	PubMed and Scopus	6240149	Ronquist G., Stegmayr B.	Prostatic origin of fucosyl transferase in huma seminal plasma - A study on healthy controls and on men with infertility or with prostatic cancer	Urological Research	1984	10.1007/BF00256148	https://www.scopus.com/inward/record.uri?eid=2-s2.0-0021740378&doi=10.1007%2fBF00256148&partnerID=40&md5=311bf116addcec51e52c2938a1f8d0e8	Department of Clinical Chemistry, University Hospital, Uppsala, Sweden; Department of Internal Medicine, Central Hospital, Eskilstuna, Sweden	Antiandrogenic therapy; Fucosyl transferase; Infertility; Prostasomes; Prostatic cancer; Seminal plasma	Sweden		Human	Characterization, disease and fertility/infertility
4	Scopus	2937376	Ronquist G., Stegmayr B., Niklasson F.	Sperm motility and interactions among seminal uridine, xanthine, urate, and atpase in fertile and infertile men	Systems Biology in Reproductive Medicine	1985	10.3109/01485018508986887	https://www.scopus.com/inward/record.uri?eid=2-s2.0-84907129481&doi=10.3109%2f01485018508986887&partnerID=40&md5=f3728c1d082f496fbff4e31f934f968d	Department of Clinical Chemistry, University Hospital, Uppsala, Sweden; Department of Internal Medicine, University Hospital, Umea, Sweden; Department of Clinical Chemistry, University Hospital, S-751 85, Uppsala, Sweden	ATPase; Infertility; Prostasomes; Spermatozoal motility; Urate; Uridine; Vasectomy; Xanthine	Sweden		Human	Characterization and fertility/infertility
5	PubMed and Scopus	3577591	Ronquist G., Frithz G.G.	Prostasomes in human semen contain ADP and GDP	Acta Europaea Fertilitatis	1986		https://www.scopus.com/inward/record.uri?eid=2-s2.0-0022903023&partnerID=40&md5=020caec3db36baf48b88e124fed6354d	Department of Clinical Chemistry, University Hospital, S-751 85 Uppsala, Sweden		Sweden		Human	Characterization
6	PubMed and Scopus	3433587	Lindahl M., Tagesson C., Ronquist G.	Phospholipase A2 activity in prostasomes from human seminal plasma	Urologia Internationalis	1987	10.1159/000281999	https://www.scopus.com/inward/record.uri?eid=2-s2.0-0023522778&doi=10.1159%2f000281999&partnerID=40&md5=a4b0fc881b924916856e176837d01809	Department of Occupational Medicine, Linkoping University Hospital, Linkoping, Sweden		Sweden		Human	Characterization
7	Embase, PubMed and Scopus	2957209	Ronquist G.	Effect of modulators on prostasome membrane‐bound ATPase in human seminal plasma	European Journal of Clinical Investigation	1987	10.1111/j.1365-2362.1987.tb01241.x	https://www.scopus.com/inward/record.uri?eid=2-s2.0-0023183038&doi=10.1111%2fj.1365-2362.1987.tb01241.x&partnerID=40&md5=4467727b54905fc2f5ca5b4f4267493a	Department of Clinical Chemistry, University Hospital, Uppsala, Sweden	ATPase; Ca2+; calmidazolium; calmodulin; Mg2+; oleate; prostasomes; quercetin	Sweden		Human	EV function
8	PubMed and Scopus	3677430	Suistomaa U., Saaranen M., Vanha-Perttula T.	Determination of selenium in human spermatozoa and prostasomes using base digestion and electrothermal atomic absorption spectrophotometry	Clinica Chimica Acta	1987	10.1016/0009-8981(87)90008-8	https://www.scopus.com/inward/record.uri?eid=2-s2.0-0023636554&doi=10.1016%2f0009-8981%2887%2990008-8&partnerID=40&md5=0918743d77bdd4c88729a5207bbe3f3a	Department of Chemistry, University of Kuopio, Kuopio, Finland; Department of Anatomy, University of Kuopio, Kuopio, Finland	Atomic absorption spectrophotometry; Base digestion; Prostasome; Selenium; Spermatozoon	Finland		Human	Characterization
9	PubMed and Scopus	2977004	Ronquist G.	Zinc ion stimulation of ATP cleavage by prostasomes from human seminal plasma	Urologia Internationalis	1988	10.1159/000281386	https://www.scopus.com/inward/record.uri?eid=2-s2.0-0024212333&doi=10.1159%2f000281386&partnerID=40&md5=45238801c0b7a7ad6f19e98452a67077	Department of Clinical Chemistry, University Hospital, Uppsala, Sweden	Aminopeptidase; ATPase; Prostasomes; Vanadate; Zn2+	Sweden		Human	EV function
10	Embase, PubMed and Scopus	2902707	Ronquist G., Frithz G., Jansson Å.	Prostasome membrane associated enzyme activities and semen parameters in men attending an infertility clinic	Urologia Internationalis	1988	10.1159/000281325	https://www.scopus.com/inward/record.uri?eid=2-s2.0-0023729939&doi=10.1159%2f000281325&partnerID=40&md5=69e6ba2603dc9d1c59963188e70d70a0	Department of Clinical Chemistry, University Hospital, Uppsala, Sweden; Department of Internal Medicine, Central Hospital, Eskilstuna, Sweden	Adenosine-triphosphatase; Aminopeptidase; Gamma glutamyltransferase; Prostasomes; Seminal fluid; Sperm	Sweden		Human	Sperm function and fertility/infertility
11	Embase, PubMed and Scopus	2548623	Arvidson G., Ronquist G., Wikander G., Öjteg A.-C.	Human prostasome membranes exhibit very high cholesterol/phospholipid ratios yielding high molecular ordering	BBA - Biomembranes	1989	10.1016/0005-2736(89)90212-5	https://www.scopus.com/inward/record.uri?eid=2-s2.0-0024460831&doi=10.1016%2f0005-2736%2889%2990212-5&partnerID=40&md5=2c98151689c78d7708f9396c46760e1b	Department of Medical and Physiological Chemistry, Biomedical Center, Sweden; Department of Chemical Chemistry, University of Uppsala, Uppsala, Sweden; Department of Physical Chemistry, University of Umea, Umea, Sweden	(Human semen); Cholesterol; ESR; Fatty acid; Phospholipid; Prostasome; Spin label	Sweden		Human	Characterization
12	PubMed and Scopus	2496760	Oliw E.H., Sprecher H.	Metabolism of polyunsaturated fatty acids by an (n - 6)-lipoxygenase associated with human ejaculates	Biochimica et Biophysica Acta - Lipids and Lipid Metabolism	1989	10.1016/0005-2760(89)90342-1	https://www.scopus.com/inward/record.uri?eid=2-s2.0-0024603803&doi=10.1016%2f0005-2760%2889%2990342-1&partnerID=40&md5=225d95c69e790078fcc0c0073e9dfcde	Department of Pharmacology, Karolinska Institutet, Stockholm, Sweden; Department of Physiological Chemistry, The Ohio State University, Columbus, OH, United States	(Human); (Male fertility); Chiral phase HPLC; Fatty acid metabolism; GC-MS; Lipoxygenase; Prostasome	Sweden	USA	Human	Characterization and fertility/infertility
13	PubMed and Scopus	2288052	Olsson I., Ronquist G.	Isoenzyme pattern of lactate dehydrogenase associated with human prostasomes	Urologia Internationalis	1990	10.1159/000281735	https://www.scopus.com/inward/record.uri?eid=2-s2.0-0025647424&doi=10.1159%2f000281735&partnerID=40&md5=62748806de0cfcc8a9dc529916fd0adb	Dept. of Clinical Chemistry, University Hospital, University of Uppsala, S-751 85 Uppsala, Sweden	isoenzymes; lactate dehydrogenase; LD-X; prostasomes	Sweden		Human	Characterization
14	Embase, PubMed and Scopus	1691619	Olsson I., Ronquist G.	Nucleic acid association to human prostasomes	Systems Biology in Reproductive Medicine	1990	10.3109/01485019008986852	https://www.scopus.com/inward/record.uri?eid=2-s2.0-84907130116&doi=10.3109%2f01485019008986852&partnerID=40&md5=441353ff9e1b7433a883d06001c90f46	Pharmacia LKB AB, S-751 82, Uppsala, Sweden; Department of Clinical Chemistry, University Hospital, The University of Uppsala, S-751 85, Uppsala, Sweden		Sweden		Human	Characterization
15	PubMed and Scopus	2327824	Ronquist G., Nilsson B.O., Hjertën S.	Interaction between prostasomes and spermatozoa from human semen	Systems Biology in Reproductive Medicine	1990	10.3109/01485019008986874	https://www.scopus.com/inward/record.uri?eid=2-s2.0-84907124130&doi=10.3109%2f01485019008986874&partnerID=40&md5=2bc32f630e5675e8ffbd3ae1d6b38015	Department of Clinical Chemistry, University Hospital, University of Uppsala, Biomedical Centre, Uppsala, Sweden; Department of Human Anatomy, University of Uppsala, Biomedical Centre, Uppsala, Sweden; Institute of Biochemistry, University of Uppsala, Biomedical Centre, Uppsala, Sweden	Electron Microscopy; Electrophoresis; Prostasome-sperm interaction; Prostasomes; Semen; Spermatozoa	Sweden		Human	Sperm interaction
16	PubMed and Scopus	1747961	Kelly R.W., Holland P., Skibinski G., Harrison C., McMillan L., Hargreave T., James K.	Extracellular organelles (prostasomes) are immunosuppressive components of human semen	Clinical and Experimental Immunology	1991	10.1111/j.1365-2249.1991.tb02968.x	https://www.scopus.com/inward/record.uri?eid=2-s2.0-0025787849&doi=10.1111%2fj.1365-2249.1991.tb02968.x&partnerID=40&md5=07ba0774e8eb8c83d9cc1ce4524b7099	Medical Research Council, Reproductive Biology Unit; Edinburgh University Department of Surgery., Wilkie Laboratories, Edinburgh, United Kingdom	AIDS; HPV; proslasomes; prostaglandin E; seminal plasma	United Kingdom		Human	EV function
17	PubMed and Scopus	1926138	Morales A., Cavicchia J.C.	Release of cytoplasmic apical protrusions from principal cells of the cat epididymis, an electron microscopic study	Tissue and Cell	1991	10.1016/0040-8166(91)90008-H	https://www.scopus.com/inward/record.uri?eid=2-s2.0-0025915922&doi=10.1016%2f0040-8166%2891%2990008-H&partnerID=40&md5=9989c2ef94227d93b84dea57f9d44a27	Institute de Histologia y Embriologia, Facultad de Ciencias Médicas, Universidad Nacional de Cuyo, Conicet, Mendoza, Argentina	apocrine secretion; Epididymis; male reproduction	Argentina		Cat	Biogenesis
18	Embase, PubMed and Scopus	1533971	Ronquist G., Frithz G.	Inhibition of Zn2+-dependent ATPase in prostasome membrane by nonsaturated, long-chain fatty acids	Urologia Internationalis	1992	10.1159/000282327	https://www.scopus.com/inward/record.uri?eid=2-s2.0-0026573963&doi=10.1159%2f000282327&partnerID=40&md5=80a3f7f635925e2e5a0a665132261dda	Department of Clinical Chemistry, University Hospital, Uppsala, Sweden; Department of Internal Medicine, Central Hospital, Eskilstuna, Sweden	Nonsaturated fatty acids; Prostasomes; Zn2+-ATPase inhibition	Sweden		Human	Sperm function
19	PubMed and Scopus	1337434	Skibinski G., Kelly R.W., Harkiss D., James K.	Immunosuppression by human seminal plasma - Extracellular organelles (prostasomes) modulate activity of phagocytic cells	American Journal of Reproductive Immunology	1992	10.1111/j.1600-0897.1992.tb00767.x	https://www.scopus.com/inward/record.uri?eid=2-s2.0-0027052489&doi=10.1111%2fj.1600-0897.1992.tb00767.x&partnerID=40&md5=07c02cda05d9da9cc18ea11a686c1f30	MRC Reproductive Biology Unit, 37 Chalmers Street, Edinburgh EH3 9EW, United Kingdom	Human seminal plasma; immunosuppression; phagocytes; prostasomes	United Kingdom		Human	EV function
20	Embase, PubMed and Scopus	8222268	Fabiani R., Ronquist G.	Characteristics of membrane-bound 5′-nucleotidase on human prostasomes	Clinica Chimica Acta	1993	10.1016/0009-8981(93)90150-3	https://www.scopus.com/inward/record.uri?eid=2-s2.0-0027186086&doi=10.1016%2f0009-8981%2893%2990150-3&partnerID=40&md5=3b93efe2c1e635561d921be15592f57d	Department of Clinical Chemistry, University Hospital, University of Uppsala, S-751 85 Uppsala, Sweden	5′-Nucleotidase; Human; Membrane-bound; Prostasomes; Seminal plasma	Sweden		Human	Characterization
21	PubMed and Scopus	8283438	Oliw E.H., Fabiani R., Johansson L., Ronquist G.	Arachidonic acid 15-lipoxygenase and traces of E prostaglandins in purified human prostasomes	Journal of Reproduction and Fertility	1993	10.1530/jrf.0.0990195	https://www.scopus.com/inward/record.uri?eid=2-s2.0-0027433570&doi=10.1530%2fjrf.0.0990195&partnerID=40&md5=b7a06c7a293b47ce22cbd3b366a90290	Dept of Pharmaceutical Biosciences, Uppsala University Biomedical Centre, Uppsala, Sweden		Sweden		Human	Characterization
22	PubMed and Scopus	7683035	Rooney I.A., Atkinson J.P., Krul E.S., Schonfeld G., Polakoski K., Saffitz J.E., Morgan B.P.	Physiologic Relevance of the Membrane Attack Complex Inhibitory Protein CD59 in Human Seminal Plasma: CD59 Is Present on Extraceilular Organelles (Prostasomes), BindsCell Membranes, and Inhibits Complement-mediated Lysis	Journal of Experimental Medicine	1993	10.1084/jem.177.5.1409	https://www.scopus.com/inward/record.uri?eid=2-s2.0-0027478377&doi=10.1084%2fjem.177.5.1409&partnerID=40&md5=1c8cb6ae30d5f3ba64adeb7063e6a440	Howard Hughes Medical Institute and the Division of Rheumatology, Department of Medicine, Washington University School of Medicine, St. Louis, MO, 63110, United States; Lipid Research Center, Washington University School of Medicine, St. Louis, MO, 63110, United States; Department of Obstetrics and Gynecology, Washington University School of Medicine, St. Louis, MO, 63110, United States; Departme…		USA		Human	Characterization
23	Embase, PubMed and Scopus	7989510	Fabiani R., Johansson L., Lundkvist Ö., Ronquist G.	Enhanced recruitment of motile spermatozoa by prostasome inclusion in swim-up medium	Human Reproduction	1994	10.1093/oxfordjournals.humrep.a138735	https://www.scopus.com/inward/record.uri?eid=2-s2.0-0028096591&doi=10.1093%2foxfordjournals.humrep.a138735&partnerID=40&md5=b3653771ab042857422ba4537ab2c470	Department of Clinical Chemistry, Universtiy of Uppsala, S-751 85 Uppsala, Sweden; Department of Obsterics and Gynaecology, Universtiy Hospital, Universtiy of Uppsala, S-751 85 Uppsala, Sweden	EBSS; IVF; Prostasomes; Spermatozoa; Swim-up	Sweden		Human	Sperm function and fertility/infertility
24	PubMed and Scopus	7713294	Fabiani R., Johansson L., Lundkvist Ö., Ulmsten U., Ronquist G.	Promotive effect by prostasomes on normal human spermatozoa exhibiting no forward motility due to buffer washings	European Journal of Obstetrics and Gynecology and Reproductive Biology	1994	10.1016/0028-2243(94)90298-4	https://www.scopus.com/inward/record.uri?eid=2-s2.0-0028670222&doi=10.1016%2f0028-2243%2894%2990298-4&partnerID=40&md5=aba6a192e31849484912fad9541e0bf7	Department of Clinical Chemistry, University Hospital, The University of Uppsala, S-75185 Uppsala, Sweden; Department of Obstetrics and Gynecotogy, University Hospital, The University of Uppsala, S-75185 Uppsala, Sweden	Albumin; Human; Prostasomes; Sperm motility	Sweden		Human	Sperm function
25	Embase, PubMed and Scopus	8150122	Skibinski G., Kelly R.W., James K.	Expression of a common secretory granule specific protein as a marker for the extracellular organelles (prostasomes) in human semen	Fertility and Sterility	1994	10.1016/s0015-0282(16)56658-8	https://www.scopus.com/inward/record.uri?eid=2-s2.0-0028295753&doi=10.1016%2fs0015-0282%2816%2956658-8&partnerID=40&md5=9c33bea1406f2d1fc63d6abbcd49d777	Department of Surgery, University of Edinburgh Med. School, Teviot Place, Edinburgh EH8 9AG, United Kingdom	granulophysin expression; Human seminal plasma; prostasomes	United Kingdom		Human	Characterization
26	Embase, PubMed and Scopus	7774749	Fabiani R., Johansson L., Lundkvist Ö., Ronquist G.	Prolongation and improvement of prostasome promotive effect on sperm forward motility	European Journal of Obstetrics and Gynecology and Reproductive Biology	1995	10.1016/0028-2243(95)80022-K	https://www.scopus.com/inward/record.uri?eid=2-s2.0-0028907684&doi=10.1016%2f0028-2243%2895%2980022-K&partnerID=40&md5=f2729b94518214a538b1299b923a4f72	Department of Clinical Chemistry, University Hospital, The University of Uppsala, S-751 85 Uppsala, Sweden; Department of Obstetrics and Gynecology, University Hospital, The University of Uppsala, S-751 85 Uppsala, Sweden	Adenine; Hexoses; Human; Prostasomes; Sperm motility	Sweden		Human	Sperm function
27	Embase, PubMed and Scopus	7638087	Fabiani R., Ronquist G.	Association of some hydrolytic enzymes with the prostasome membrane and their differential responses to detergent and PIPLC treatment	The Prostate	1995	10.1002/pros.2990270206	https://www.scopus.com/inward/record.uri?eid=2-s2.0-0029145661&doi=10.1002%2fpros.2990270206&partnerID=40&md5=9b3cba39f570cad429221ff4b0377810	Department of Clinical Chemistry, University Hospital, Uppsala, Sweden	detergents; GPI anchor; hydrolytic enzymes; prostasomes	Sweden		Human	Characterization
28	Embase, PubMed and Scopus	7790037	Kitamura M., Namiki M., Matsumiya K., Tanaka K., Matsumoto M., Hara T., Kiyohara H., Okabe M., Okuyama A., Seya T.	Membrane cofactor protein (CD46) in seminal plasma is a prostasome-bound form with complement regulatory activity and measles virus neutralizing activity	Immunology	1995		https://www.scopus.com/inward/record.uri?eid=2-s2.0-0028965245&partnerID=40&md5=c615dc3490998e9cbee99c4fbad8b8af	Department of Immunology, Center for Adult Diseases Osaka, Higashinari-ku, Osaka 537, Japan		Japan		Human	EV function
29	PubMed and Scopus	8576585	De Meester I., Vanhoof G., Lambeir A.-M., Scharpé S.	Use of immobilized adenosine deaminase (EC 3.5.4.4) for the rapid purification of native human CD26/dipeptidyl peptidase IV (EC 3.4.14.5)	Journal of Immunological Methods	1996	10.1016/0022-1759(95)00239-1	https://www.scopus.com/inward/record.uri?eid=2-s2.0-0030022776&doi=10.1016%2f0022-1759%2895%2900239-1&partnerID=40&md5=95b8b69765c5150c240d050214bd802f	Department of Clinical Biochemistry, University of Antwerp, Universiteitsplein 1, B-2610 Wilrijk, Belgium	Adenosine deaminase; CD13; CD26; Dipeptidyl peptidase IV; Human; Membrane analyl aminopeptidase; Purification	Belgium		Human	Characterization
30	PubMed and Scopus	8897705	Nilsson B.O., Jin M., Ronquist G.	Immunolocalization of prostasomes in the human prostate	Upsala Journal of Medical Sciences	1996	10.3109/03009739609178919	https://www.scopus.com/inward/record.uri?eid=2-s2.0-0030333877&doi=10.3109%2f03009739609178919&partnerID=40&md5=e830b586162b7460b84d4da279b88928	Dept of Human Anatomy, Biomedical Center, Box 571, S-751 23 Uppsala, Sweden		Sweden		Human	Biogenesis
31	PubMed and Scopus	8907670	Ronquist G., Fabiani R., Jin M., Nilsson B.O., Elenbring K., Hjertén S.	Adherence of human prostasomes to mouse spermatozoa and their displacement by monoclonal antibodies as revealed by free zone electrophoresis	Archives of Andrology	1996	10.3109/01485019608987085	https://www.scopus.com/inward/record.uri?eid=2-s2.0-80051736639&doi=10.3109%2f01485019608987085&partnerID=40&md5=8f4483cf7bf39770568af996c4b6c393	Department of Clinical Chemistry, University Hospital, University of Uppsala, Uppsala, Sweden; Department of Human Anatomy, Biomedical Centre, University of Uppsala, Uppsala, Sweden; Institute of Biochemistry, Biomedical Centre, University of Uppsala, Uppsala, Sweden	Free zone electrophoresis; Monoclonal antibodies; Mouse spermatozoa; Prostasomes	Sweden		Human	Sperm interaction
32	PubMed and Scopus	8601633	Rooney I.A., Heuser J.E., Atkinson J.P.	GPI-anchored complement regulatory proteins in seminal plasma: An analysis of their physical condition and the mechanisms of their binding to exogenous cells	Journal of Clinical Investigation	1996	10.1172/JCI118594	https://www.scopus.com/inward/record.uri?eid=2-s2.0-0029865964&doi=10.1172%2fJCI118594&partnerID=40&md5=bca4b677dbeda3a1cb41dd45a10fb083	Department of Medical Biochemistry, University of Wales, College of Medicine, Heath Park, CF4 4XN, United Kingdom; Dept. of Cell Biology and Physiology, Washington University, School of Medicine, St. Louis, MO 63110, United States; Department of Medicine, Washington University, School of Medicine, St. Louis, MO 63110, United States; Department of Medicine, Washington Univ. School of Medicine, Cam…	CD46; CD52; CD55; CD59; prostasomes	United Kingdom	USA	Human	Characterization
33	PubMed and Scopus	8899001	Stridsberg M., Fabiani R., Lukinius A., Ronquist G.	Prostasomes are neuroendocrine-like vesicles in human semen	The Prostate	1996	10.1002/(SICI)1097-0045(199611)29:5<287::AID-PROS3>3.0.CO;2-7	https://www.scopus.com/inward/record.uri?eid=2-s2.0-0029826137&doi=10.1002%2f%28SICI%291097-0045%28199611%2929%3a5%3c287%3a%3aAID-PROS3%3e3.0.CO%3b2-7&partnerID=40&md5=cd0e564db646b8a06c5c8f350bec21f7	Department of Clinical Chemistry, University Hospital, Uppsala, Sweden; Department of Pathology, University Hospital, Uppsala, Sweden; Department of Clinical Chemistry, University Hospital, S-751 85 Uppsala, Sweden	aminopeptidase; chromogranin A; chromogranin B; electron microscopy; granulophysin; immunocytochemistry; neuropeptide Y; prostasomes; radioimmunoassay; secretogranin; synaptophysin; vasoactive intestinal polypeptide	Sweden		Human	Characterization
34	PubMed and Scopus	9002427	Arienti G., Carlini E., Palmerini C.A.	Fusion of human sperm to prostasomes at acidic pH	Journal of Membrane Biology	1997	10.1007/s002329900160	https://www.scopus.com/inward/record.uri?eid=2-s2.0-0031034693&doi=10.1007%2fs002329900160&partnerID=40&md5=c175db7e074566289601a3b5c227b415	Ist. di Biochimica e Chimica Medica, Via del Giochetto, 06126 Perugia, Italy; Dipto. di Biol. Cell. e Molecolare, Via del Giochetto, 06126 Perugia, Italy	Fluorescence; Liposomes; Membrane; Rhodamine; Seminal fluid	Italy		Human	Sperm interaction
35	Embase, PubMed and Scopus	9367181	Arienti G., Carlini E., Verdacchi R., Cosmi E.V., Palmerini C.A.	Prostasome to sperm transfer of CD13/aminopeptidase N (EC 3.4.11.2)	Biochimica et Biophysica Acta - General Subjects	1997	10.1016/S0304-4165(97)00071-8	https://www.scopus.com/inward/record.uri?eid=2-s2.0-0030665178&doi=10.1016%2fS0304-4165%2897%2900071-8&partnerID=40&md5=72194df75c5cb9ecfd897f05bdf62740	Ist. di Biochimica e Chimica Medica, Via del Giochetto, 06127 Perugia, Italy; Dipto. di Ginecologia e Ostetricia, Univ. Sapienza, Policlin. Umberto I., Rome, Italy; Dipto. di Biol. Cell. e Molecolare, Via del Giochetto, 06127 Perugia, Italy	Aminopeptidase N; CD13; Membrane fusion; pH; Prostasome; Sperm	Italy		Human	Characterization and sperm function
36	Embase, PubMed and Scopus	9305799	Arienti G., Carlini E., Verdacchi R., Palmerini C.A.	Transfer of aminopeptidase activity from prostasomes to sperm	Biochimica et Biophysica Acta - General Subjects	1997	10.1016/S0304-4165(97)00036-6	https://www.scopus.com/inward/record.uri?eid=2-s2.0-0030757086&doi=10.1016%2fS0304-4165%2897%2900036-6&partnerID=40&md5=8745ecde47d66721e554568ddae945e0	Ist. di Biochimica e Chimica Medica, Via del Giochetto, 06126 Perugia, Italy; Dipto. di Biol. Cell. e Molecolare, Via del Giochetto, 06126 Perugia, Italy	Aminopeptidase; Membrane; Prostasome; Sperm	Italy		Human	Sperm interaction
37	PubMed and Scopus	9237659	Arienti G., Polci A., Carlini E., Palmerini C.A.	Transfer of CD26/dipeptidyl peptidase IV (E.C. 3.5.4.4) from prostasomes to sperm	FEBS Letters	1997	10.1016/S0014-5793(97)00655-8	https://www.scopus.com/inward/record.uri?eid=2-s2.0-0030831291&doi=10.1016%2fS0014-5793%2897%2900655-8&partnerID=40&md5=d2d0bb05b40306e465745cab44e89b47	Ist. di Biochimica e Chimica Medica, Via del Giochetto, 06127 Perugia, Italy; Dipto. di Biol. Cell. e Molecolare, Via del Giochetto, 06127 Perugia, Italy	CD26; Dipeptidyl peptidase; Membrane fusion; Prostasome; Sperm	Italy		Human	Sperm interaction
38	PubMed	9361795	Aumüller G, Renneberg H, Schiemann PJ, Wilhelm B, Seitz J, Konrad L, Wennemuth G.	The role of apocrine released proteins in the post-testicular regulation of human sperm function	Advances in Experimental Medicine and Biology	1997	10.1007/978-1-4615-5913-9_39	https://link.springer.com/chapter/10.1007%2F978-1-4615-5913-9_39	Department of Anatomy and Cell Biology, Philipps-Universität, Marburg, Germany	Seminal Vesicle Sperm Motility Seminal Plasma Human Spermatozoon Seminal Fluid	Germany		Human	Biogenesis and sperm function
39	PubMed and Scopus	8995204	Aumüller G., Renneberg H., Hasilik A.	Distribution and subcellular localization of a lysosome-associated protein in human genital organs	Cell and Tissue Research	1997	10.1007/s004410050758	https://www.scopus.com/inward/record.uri?eid=2-s2.0-0031056581&doi=10.1007%2fs004410050758&partnerID=40&md5=aa8374788a5c7efddeb16612cd56dbe2	Dept. of Anatomy and Cell Biology, Philipps-Universität Marburg, Robert-Koch-Strasse 6, D-35033 Marburg an der Lahn, Germany; Dept. of Physiological Chemistry, Philipps-Universität Marburg, Marburg, Germany	Apocrine secretion; Biosynthesis; Human; Immunohistochemistry; Lysosomal membrane antigen; Prostate-membrane-specific antigen	Germany		Human	Biogenesis
40	Embase, PubMed and Scopus	9210640	Carlini E., Palmerini C.A., Cosmi E.V., Arienti G.	Fusion of sperm with prostasomes: Effects on membrane fluidity	Archives of Biochemistry and Biophysics	1997	10.1006/abbi.1997.9999	https://www.scopus.com/inward/record.uri?eid=2-s2.0-0031195029&doi=10.1006%2fabbi.1997.9999&partnerID=40&md5=277fe09660782c65ba94a34538a70407	Dipto. di Biol. Cell. e Molecolare, Via del Giochetto, 06126 Perugia, Italy; Ist. di Biochimica e Chimica Medica, Via del Giochetto, 06126 Perugia, Italy; Dipto. di Ginecologia e Ostetricia, Università La Sapienza, Rome, Italy	Diphenylhexatriene; Fluidity; Membrane fusion; Octadecylrhodamine; Prostasome; Sperm	Italy		Human	Sperm interaction
41	Embase, PubMed and Scopus	9140618	Carlsson L., Ronquist G., Stridsberg M., Johansson L.	Motility stimulant effects of prostasome inclusion in swim-up medium on cryopreserved human spermatozoa	Archives of Andrology	1997	10.3109/01485019708994880	https://www.scopus.com/inward/record.uri?eid=2-s2.0-80051720080&doi=10.3109%2f01485019708994880&partnerID=40&md5=13351c2de8cea08ac065b3e0505b44c3	Department of Clinical Chemistry, University Hospital, University of Uppsala, Uppsala, Sweden; Dept. of Obstetrics and Gynecology, University Hospital, University of Uppsala, Uppsala, Sweden; Department of Clinical Chemistry, University Hospital, S-751 85 Uppsala, Sweden	cryopreservation; human spermatozoa; prostasomes; sperm motility; swim-up	Sweden		Human	Sperm function
42	Embase, PubMed and Scopus	9202832	Cross N.L., Mahasreshti P.	Proteasome fraction of human seminal plasma prevents sperm from becoming acrosomally responsive to the agonist progesterone	Archives of Andrology	1997	10.3109/01485019708987900	https://www.scopus.com/inward/record.uri?eid=2-s2.0-0030610318&doi=10.3109%2f01485019708987900&partnerID=40&md5=c16a3de3c656d775cf53d51b554fff7a	Dept. Anat., Pathol., and Pharmacol., Oklahoma State University, Stillwater, OK, United States; Dept. Anat., Pathol., and Pharmacol., Oklahoma State University, Stillwater, OK 74078, United States	Acrosome reaction; Capacitation; Cholesterol; Prostate; Sterol	USA		Human	Sperm function
43	Embase and PubMed	9047022	Fernández JA, Heeb MJ, Radtke KP, Griffin JH.	Potent blood coagulant activity of human semen due to prostasome-bound tissue factor	Biology of Reproduction	1997	10.1095/biolreprod56.3.757	https://academic.oup.com/biolreprod/article/56/3/757/2760583	Department of Molecular and Experimental Medicine, Scripps Research Institute, La Jolla, California 92037, USA		USA		Human	EV function
44	PubMed and Scopus	9051148	Renneberg H., Konrad L., Dammshäuser I., Seitz J., Aumüller G.	Immunohistochemistry of prostasomes from human semen	The Prostate	1997	10.1002/(SICI)1097-0045(19970201)30:2<98::AID-PROS5>3.0.CO;2-G	https://www.scopus.com/inward/record.uri?eid=2-s2.0-0031018706&doi=10.1002%2f%28SICI%291097-0045%2819970201%2930%3a2%3c98%3a%3aAID-PROS5%3e3.0.CO%3b2-G&partnerID=40&md5=6502fa43274bf9c3378b2a63eecad021	Dept. of Anatomy and Cell Biology, Philipps Universität, Marburg, Germany; Philipps-Universität, Dept. of Anatomy and Cell Biology, Robert-Koch-Str. 6, D-35033 Marburg, Germany	apocrine secretion; immunohistochemistry; prostasomes; prostate; seminal fluid; seminal vesicles	Germany		Human	Biogenesis
45	Embase, PubMed and Scopus	9687300	Arienti G., Carlini E., De Cosmo A.M., Di Profio P., Palmerini C.A.	Prostasome-like particles in stallion semen	Biology of Reproduction	1998	10.1095/biolreprod59.2.309	https://www.scopus.com/inward/record.uri?eid=2-s2.0-0031879845&doi=10.1095%2fbiolreprod59.2.309&partnerID=40&md5=bc6e637be7189af6586105e924b89cd2	Ist. di Biochimica e Chimica Medica, Università di Perugia, 06127 Perugia, Italy; Fac. di Medicina Veterinaria, Università di Camerino, Matelica - MC, Italy; Dipartimento di Chimica, Università di Perugia, 06123 Perugia, Italy; Dipto. di Biol. Cell. e Molecolare, Università di Perugia, 06127 Perugia, Italy; Ist. di Biochimica e Chimica Medica, Università di Perugia, Via del Giochetto, 06126 Perug…		Italy		Horse	Characterization
46	Embase, PubMed and Scopus	9784255	Arienti G., Carlini E., Polci A., Cosmi E.V., Palmerini C.A.	Fatty acid pattern of human prostasome lipid	Archives of Biochemistry and Biophysics	1998	10.1006/abbi.1998.0876	https://www.scopus.com/inward/record.uri?eid=2-s2.0-0032532662&doi=10.1006%2fabbi.1998.0876&partnerID=40&md5=a676a5e7b8ede240e1f9d6cac5d99a90	Ist. di Biochimica e Chimica Medica, Univ. Degli Studi di Perugia, Via del Giochetto, 06127, Perugia, Italy; Dipto. di Ginecologia e Ostetricia, Universitá La Sapienza, Viale Regina Elena 321, 00161, Rome, Italy; Dipto. di Biol. Cell. e Molecolare, Univ. Degli Studi di Perugia, Via del Giochetto, 06127 Perugia, Italy	Cholesterol; Fatty acid; Glycerolipid; Membrane; Prostasome; Seminal fluid; Sperm	Italy		Human	Characterization
47	Embase, PubMed and Scopus	9813232	Arienti G., Carlini E., Saccardi C., Palmerini C.A.	Interactions between prostasomes and leukocytes	Biochimica et Biophysica Acta - General Subjects	1998	10.1016/S0304-4165(98)00047-6	https://www.scopus.com/inward/record.uri?eid=2-s2.0-0032538096&doi=10.1016%2fS0304-4165%2898%2900047-6&partnerID=40&md5=c4998ffccb83eff0a6838135331df386	Ist. di Biochimica e Chimica Medica, Via del Giochetto, 06126 Perugia, Italy; Dipto. di Biol. Cell. e Molecolare, Via del Giochetto, 06126 Perugia, Italy	Human; Leukocyte; Membrane adhesion; Membrane fusion; Prostasome; Semen; Spermatozoon	Italy		Human	EV function
48	Embase	9639045	Carson S.D., De Jonge C.J.	Activation of coagulation factor X in human semen	Journal of Andrology	1998	10.1002/j.1939-4640.1998.tb02007.x	https://onlinelibrary.wiley.com/doi/abs/10.1002/j.1939-4640.1998.tb02007.x?sid=nlm%3Apubmed	Dept. of Pathology and Microbiology, Univ. of Nebraska Medical Center, 600 S 42nd St., Omaha, NE 68198-6495, United States.	Blood clotting,Factor VII,Hemostasis,Tissue factor	USA		Human and cattle	Characterization
49	Embase, PubMed and Scopus	10070353	Minelli A., Moroni M., Martínez E., Mezzasoma I., Ronquist G.	Occurrence of prostasome-like membrane vesicles in equine seminal plasma	Journal of Reproduction and Fertility	1998	10.1530/jrf.0.1140237	https://www.scopus.com/inward/record.uri?eid=2-s2.0-0032423792&doi=10.1530%2fjrf.0.1140237&partnerID=40&md5=9912601e262d7f938036978bb2b108e6	Dipto. di Biol. Cell. e Molecolare, Università di Perugia, Via del Giochetto, 06123 Perugia, Italy; Facultad de Farmacia, Universidad Complutense de Madrid, Madrid, Spain; Department of Clinical Chemistry, University Hospital, SE - 751 85 Uppsala, Sweden		Italy	Spain	Horse	Characterization and sperm interaction
50	Embase, PubMed and Scopus	9582086	Nilsson B.O., Jin M., Einarsson B., Persson B.-E., Ronquist G.	Monoclonal antibodies against human prostasomes	The Prostate	1998	10.1002/(SICI)1097-0045(19980515)35:3<178::AID-PROS3>3.0.CO;2-D	https://www.scopus.com/inward/record.uri?eid=2-s2.0-0032524978&doi=10.1002%2f%28SICI%291097-0045%2819980515%2935%3a3%3c178%3a%3aAID-PROS3%3e3.0.CO%3b2-D&partnerID=40&md5=a567ad8560111eca03b2c2a2aeb0b307	Department of Human Anatomy, Biomedical Center, Uppsala, Sweden; Section of Urology, Department of Surgery, University Hospital, Uppsala, Sweden; Department of Clinical Chemistry, University Hospital, Uppsala, Sweden; Department of Clinical Chemistry, University Hospital, S-751 85 Uppsala, Sweden	Immunoblot; Immunohistochemistry; Intrasplenic immunization	Sweden		Human	Characterization
51	PubMed and Scopus	9701789	Saez F., Motta C., Boucher D., Grizard G.	Antioxidant capacity of prostasomes in human semen	Molecular Human Reproduction	1998	10.1093/molehr/4.7.667	https://www.scopus.com/inward/record.uri?eid=2-s2.0-0031828567&doi=10.1093%2fmolehr%2f4.7.667&partnerID=40&md5=5957fdf845c7a15bd0a7220c776553ee	Lab. de Biologie de la Reproduction, CECOS, CHU-Hôtel Dieu, 63003 Clermont- Ferrand, France; Laboratoire de Biochimie, CHU-Hôtel Dieu, 63003 Clermont- Ferrand, France	Electron spin resonance; Human semen; Polymorphonuclear neutrophils; Prostasomes; Reactive oxygen species	France		Human	EV function
52	PubMed and Scopus	10321022	Arienti G., Carlini E., Nicolucci A., Cosmi E.V., Santi F., Palmerini C.A.	The motility of human spermatozoa as influenced by prostasomes at various pH levels	Biology of the Cell	1999	10.1016/S0248-4900(99)80030-6	https://www.scopus.com/inward/record.uri?eid=2-s2.0-0033303794&doi=10.1016%2fS0248-4900%2899%2980030-6&partnerID=40&md5=0223ccc5b5cd4247f3bce7ec845e96f7	Istituto di Biochimica e Chimica Medica, Via del Giochetto, 06127 Perugia, Italy; Dipartimento di Ginecologia e Ostetricia, University la Sapienza, Viale Regina Elena 321, 00161 Rome, Italy; Dipartimento di Biologia Cellulare e Molecolare, Via del Giochetto, 06127 Perugia, Italy	Motility; Prostasomes; Semen; Spermatozoa; Superimposed image analysis system	Italy		Human	Sperm function
53	PubMed and Scopus	10556658	Arienti G., Saccardi C., Carlini E., Verdacchi R., Palmerini C.A.	Distribution of lipid and protein in human semen fractions	Clinica Chimica Acta	1999	10.1016/S0009-8981(99)00169-2	https://www.scopus.com/inward/record.uri?eid=2-s2.0-0032727968&doi=10.1016%2fS0009-8981%2899%2900169-2&partnerID=40&md5=a2daf137d4c639d003c2bef268b4867a	Ist. di Biochimica e Chimica Medica, Via del Giochetto, 06100 Perugia, Italy; Dipto. di Biol. Cell. e Molecolare, Via del Giochetto, 06100 Perugia, Italy	Cholesterol; Lipid; Phospholipid; Prostasomes; Protein; Semen	Italy		Human	Characterization
54	PubMed and Scopus	10233491	Eyre R.C., Yin H.-Z., Kiessling A.A.	Prostate specific antigen is detectable in formalin-fixed semen	BJU International	1999	10.1046/j.1464-410X.1999.00938.x	https://www.scopus.com/inward/record.uri?eid=2-s2.0-0032992857&doi=10.1046%2fj.1464-410X.1999.00938.x&partnerID=40&md5=444200ba0709de4030216e1b50006412	Laboratory of Reproductive Biology, Division of Urology, Beth-Israel Deaconess Med. Center, Boston, MA, United States; Faulkner Ctr. for Repro. Medicine, Faulkner Hospital, Boston, MA, United States; Laboratory of Reproductive Biology, Division of Urology, Beth-Israel Deaconess Med. Center, 110 Francis Street, Boston, MA 02215, United States	Formalin fixation; Immunocytology; Prostasomes; Prostate specific antigen; Semen	USA		Human	Characterization and disease
55	PubMed and Scopus	9890754	Légaré C., Bérubé B., Boué F., Lefièvre L., Morales C.R., El-Alfy M., Sullivan R.	Hamster sperm antigen P26h is a phosphatidylinositol-anchored protein	Molecular Reproduction and Development	1999	10.1002/(SICI)1098-2795(199902)52:2<225::AID-MRD14>3.0.CO;2-M	https://www.scopus.com/inward/record.uri?eid=2-s2.0-0344766114&doi=10.1002%2f%28SICI%291098-2795%28199902%2952%3a2%3c225%3a%3aAID-MRD14%3e3.0.CO%3b2-M&partnerID=40&md5=6550805a1c5c122d81d970389a4aba0c	Ctr. Hosp. de l'Univ. Laval, Dept. of Obstetrics and Gynecology, Université Laval, Ste-Foy, Que., Canada; Dept. of Anatomy and Cell Biology, Faculty of Medicine, McGill University, Montreal, Que., Canada	Epididymis; Phosphatidylionositol; Prostasomes; Protein; Spermatozoa	Canada		Rodents	Characterization and sperm interaction
56	PubMed and Scopus	10456860	Minelli A., Allegrucci C., Mezzasoma I., Ronquist G., Lluis C., Franco R.	CD26 and adenosine deaminase interaction: Its role in the fusion between horse membrane vesicles and spermatozoa	Biology of Reproduction	1999	10.1095/biolreprod61.3.802	https://www.scopus.com/inward/record.uri?eid=2-s2.0-0032773005&doi=10.1095%2fbiolreprod61.3.802&partnerID=40&md5=7fad141af3021cb1b74a61f15a315702	Dipto. di Biol. Cell. e Molecolare, Sezione Enzimologia, Università di Perugia, Via del Giochetto, 06123 Perugia, Italy; Dipto. di Biol. Cell. e Molecolare, Università di Perugia, 06123 Perugia, Italy; Centrum for Laboratorie Medicine, Akademiska Sjukhuset, Uppsala, Sweden; Dept. de Bioquim. i Biol. Molecular, Universitat de Barcelona, Barcelona, Spain		Italy	Spain	Horse	Sperm interaction
57	Embase, PubMed and Scopus	10456226	Palmerini C.A., Carlini E., Nicolucci A., Arienti G.	Increase of human spermatozoa intracellular Ca2+ concentration after fusion with prostasomes	Cell Calcium	1999	10.1054/ceca.1999.0031	https://www.scopus.com/inward/record.uri?eid=2-s2.0-0033117738&doi=10.1054%2fceca.1999.0031&partnerID=40&md5=1e2754fd46c6b79dc9be399164eb64a6	Dipto. di Biol. Cell. e Molecolare, University of Perugia, Via del Giochetto, Perugia, Italy; Ist. di Biochimica e Chimica Medica, University of Perugia, Via del Giochetto, Perugia, Italy; Ist. di Biochimica e Chimica Medica, Via del Giochetto, 06126 Perugia, Italy		Italy		Human	Sperm interaction and sperm function
58	Embase, PubMed and Scopus	9973107	Schrimpf S.P., Hellman U., Carlsson L., Larsson A., Ronquist G., Ove Nilsson B.	Identification of dipeptidyl peptidase IV as the antigen of a monoclonal anti-prostasome antibody	The Prostate	1999	10.1002/(SICI)1097-0045(19990101)38:1<35::AID-PROS4>3.0.CO;2-J	https://www.scopus.com/inward/record.uri?eid=2-s2.0-0032940456&doi=10.1002%2f%28SICI%291097-0045%2819990101%2938%3a1%3c35%3a%3aAID-PROS4%3e3.0.CO%3b2-J&partnerID=40&md5=c94b202d8ecdd2dec66c3c499c5d162b	Department of Human Anatomy, Biomedical Centre, Uppsala, Sweden; Ludwig Institute for Cancer Research, Uppsala, Sweden; Department of Clinical Chemistry, University Hospital, Uppsala, Sweden; Department of Clinical Chemistry, University Hospital, S-751 85 Uppsala, Sweden	Anion exchange chromatography; CD26; Dipeptidyl peptidase IV; Edman degradation; Funnel-well gel electrophoresis; Prostasomes; Western blotting	Sweden		Human	Characterization
59	PubMed and Scopus	11025388	Carlsson L., Lennartsson L., Nilsson B.O., Nilsson S., Ronquist G.	Growth-inhibitory effect of prostasomes on prostatic cancer cell lines in culture.	European urology	2000	10.1159/000020326	https://www.scopus.com/inward/record.uri?eid=2-s2.0-0034304294&doi=10.1159%2f000020326&partnerID=40&md5=5939085250ee3c70393c16b3802c2b41	Department of Clinical Laboratory Sciences, University of Uppsala, Sweden		Sweden		Human	EV function
60	Embase, PubMed and Scopus	10951492	Carlsson L., Påhlson C., Bergquist M., Ronquist G., Stridsberg M.	Antibacterial activity of human prostasomes	The Prostate	2000	10.1002/1097-0045(20000901)44:4<279::AID-PROS4>3.0.CO;2-2	https://www.scopus.com/inward/record.uri?eid=2-s2.0-0033849453&doi=10.1002%2f1097-0045%2820000901%2944%3a4%3c279%3a%3aAID-PROS4%3e3.0.CO%3b2-2&partnerID=40&md5=ad5f5dc95e10554bd50656b0c2e55aa6	Department of Medical Sciences, Clinical Chemistry, Uppsala University, Uppsala, Sweden; Department of Biology and Chemical Engineering, Mälardalens University, Eskilstuna, Sweden; Department of Medical Sciences, Clinical Chemistry, University Hospital, SE-751 85 Uppsala, Sweden	Antibacterial; Bacillus megaterium; Chromogranin; Prostasomes; Semen	Sweden		Human	EV function
61	PubMed and Scopus	11006316	Saez F., Motta C., Boucher D., Grizard G.	Prostasomes inhibit the NADPH oxidase activity of human neutrophils	Molecular Human Reproduction	2000	10.1093/molehr/6.10.883	https://www.scopus.com/inward/record.uri?eid=2-s2.0-0033799341&doi=10.1093%2fmolehr%2f6.10.883&partnerID=40&md5=8e96767e50424c9d047af02f9871d78d	Laboratoire de Biologie de la Reproduction, CECOS, CHU Hôtel Dieu, 63003 Clermont-Ferrand, France; Laboratoire de Biochimie, CHU Hôtel Dieu, 63003 Clermont-Ferrand, France; Laboratoire de Biologie de la Reproduction, CHU Hôtel Dieu, 63003 Clermont-Ferrand, France	NADPH oxidase; Polymorphonuclear neutrophils; Prostasomes; Reactive oxygen species; Semen	France		Human	EV function
62	PubMed and Scopus	11554694	Allegrucci C., Ronquist G., Ove Nilsson B., Carlsson L., Lundqvist M., Minelli A., Larsson A.	Circulating human antisperm antibodies recognize prostasomes	American Journal of Reproductive Immunology	2001	10.1034/j.1600-0897.2001.d01-4.x	https://www.scopus.com/inward/record.uri?eid=2-s2.0-0034859094&doi=10.1034%2fj.1600-0897.2001.d01-4.x&partnerID=40&md5=da350d1cd5afc67f59ecc0aae6f93b9b	Dipartimento di Biologia Cellulare e Molecolare, Universita di Perugia, Perugia, Italy; Department of Medical Sciences, University Hospital, Uppsala, Sweden; Department of Medical Cell Biology, Biomedical Center, Uppsala, Sweden; Department of Obstetrics and Gynecology, University Hospital, Uppsala, Sweden; Department of Medical Sciences, University Hospital, S-751 85 Uppsala, Sweden	Antisperm antibodies (ASA); Complement activation; Infertility; Prostasome; Sperm agglutination	Italy	Sweden	Human	Sperm function and fertility/infertility
63	PubMed and Scopus	11509001	Arienti G., Nicolucci A., Santi F., Carlini E., Palmerini C.A.	Progesterone-induced increase of sperm cytosolic calcium is enhanced by previous fusion of spermatozoa to prostasomes	Cell Calcium	2001	10.1054/ceca.2001.0229	https://www.scopus.com/inward/record.uri?eid=2-s2.0-0034871580&doi=10.1054%2fceca.2001.0229&partnerID=40&md5=c110259d6de4f978e0ef22e0454697ca	Laboratory of Biochemistry, Department of Internal Medicine, Perugia, Italy; Department of Molecular and Cellular Biology, Perugia, Italy		Italy		Human	Sperm interaction
64	Embase, PubMed and Scopus	11290447	Arienti G., Polci A., De Cosmo A., Saccardi C., Carlini E., Palmerini C.A.	Lipid fatty acid and protein pattern of equine prostasome-like vesicles	Comparative Biochemistry and Physiology - B Biochemistry and Molecular Biology	2001	10.1016/S1096-4959(00)00351-1	https://www.scopus.com/inward/record.uri?eid=2-s2.0-0035057787&doi=10.1016%2fS1096-4959%2800%2900351-1&partnerID=40&md5=3af111f3623c13b2afd232215020f332	Istituto di Biochimica e Chimica Medica, Via Del Giochetto, 06127 Perugia, Italy; Dipartimento di Biologia Cellulare e Molecolare, Via Del Giochetto, 06127 Perugia, Italy; Facoltà di Medicina Veterinaria, Università di Camerino, Matelica, Italy	Fatty acid; Fluidity; Membrane; Prostasomes; Semen; Stallion; Vesicles	Italy		Horse	Characterization
65	PubMed	11716456	Bordi F, Cametti C, De Luca F, Carlini E, Palmerini CA, Arienti G.	Hydrodynamic radii and lipid transfer in prostasome self-fusion	Archives of Biochemistry and Biophysics	2001	10.1006/abbi.2001.2539	https://reader.elsevier.com/reader/sd/pii/S0003986101925391?token=E4DB654B5108DE24C335BDAFFC08AEEB990BEAE5AB885FAF8F8E35EBEC64511D4FE712F59958894C7BBC2533F2F91414&originRegion=eu-west-1&originCreation=20220129131022	Dipartimento di Fisica, Università di Roma La Sapienza, Rome, Italy	fusion; light scattering; membrane; prostasome; semen; human	Italy		Human	Characterization and sperm interaction
66	Embase, PubMed and Scopus	11550272	Della Giovampaola C., Flori F., Sabatini L., Incerti L., La Sala G.B., Rosati F., Focarelli R.	Surface of human sperm bears three differently charged CD52 forms, two of which remain stably bound to sperm after capacitation	Molecular Reproduction and Development	2001	10.1002/mrd.1065	https://www.scopus.com/inward/record.uri?eid=2-s2.0-0034903665&doi=10.1002%2fmrd.1065&partnerID=40&md5=5191808aa8efc9095020f7c91ac07911	Department of Evolutionary Biology, University of Siena, Siena, Italy; Laboratorio S. A. di Ematologia e Coagulazione, Siena, Italy; Unit of Human Reproduction, Ospedale S. Maria Nuova, Reggio Emilia, Italy; Department of Evolutionary Biology, via Mottioli 4, 53100 Siena, Italy	Capacitation; CD52; Leukocytes; Prostasomes; Sperm	Italy		Human	Characterization and sperm interaction
67	PubMed	11335953	Frenette G, Sullivan R.	Prostasome-like particles are involved in the transfer of P25b from the bovine epididymal fluid to the sperm surface	Molecular Reproduction and Development	2001	10.1002/mrd.1013	https://onlinelibrary.wiley.com/doi/epdf/10.1002/mrd.1013	Centre de Recherche en Biologie de la Reproduction and Département d'Obstétrique-Gynécologie, Faculté de Médecine, Université Laval, Ste-Foy, Canada	Prostasome-like particles, bovine epididymis, P25b, sperm maturation	Canada		Cattle	Sperm maturation
68	PubMed and Scopus	11170145	Renneberg H., Albrecht M., Kurek R., Krause E., Lottspeich F., Aumller G., Wilhelm B.	Identification and characterization of neutral endopeptidase (EC 3.4.24. II) from human prostasomes-localization in prostatic tissue and cell lines	The Prostate	2001	10.1002/1097-0045(20010215)46:3<173::AID-PROS1021>3.0.CO;2-F	https://www.scopus.com/inward/record.uri?eid=2-s2.0-0035130537&doi=10.1002%2f1097-0045%2820010215%2946%3a3%3c173%3a%3aAID-PROS1021%3e3.0.CO%3b2-F&partnerID=40&md5=8d32f8b9a013679dfb42e804a8ba1466	Department of Urology, Municipal Hospital, Offenbach, Germany; Institute for Molecular Pharmacology, Berlin, Germany; Max-Planck-Institute of Biochemistry, Martinsried, Germany; Department of Anatomy and Cell Biology, Philipps Universitt, Marburg, Germany; Department of Anatomy and Cell Biology, Philipps-Universitt Marburg, Robert-Koch-Str. 6, D-35033 Marburg, Germany	Analytical biochemistry; Neutral endopeptidase; Plasma membranes; Prostasomes; Prostate; Secretion	Germany		Human	Characterization
69	Embase, PubMed and Scopus	11311768	Wang J., Lundqvist M., Carlsson L., Nilsson O., Lundkvist O., Ronquist G.	Prostasome-like granules from the PC-3 prostate cancer cell line increase the motility of washed human spermatozoa and adhere to the sperm	European Journal of Obstetrics and Gynecology and Reproductive Biology	2001	10.1016/S0301-2115(00)00382-1	https://www.scopus.com/inward/record.uri?eid=2-s2.0-0035060134&doi=10.1016%2fS0301-2115%2800%2900382-1&partnerID=40&md5=bf53287a154ad8a95d85880437b501f3	Department of Medical Sciences, Clinical Chemistry, University Hospital, S-751 85 Uppsala, Sweden; Department of Women's and Children's Health, University Hospital, S-751 85 Uppsala, Sweden; Department of Medical Cellbiology, Biomedical Centre, Uppsala, Sweden; Department of Urology, Qinghai Medical College Hospital, Xining 810001, China	Anti-prostasome antibody; Immunocytochemistry; PC-3 cells; Prostasomes; Sperm motility	Sweden	China	Human	Disease and sperm function
70	Embase, PubMed and Scopus	12351523	Andersson E., Sørensen O.E., Frohm B., Borregaard N., Egesten A., Malm J.	Isolation of human cationic antimicrobial protein-18 from seminal plasma and its association with prostasomes	Human Reproduction	2002	10.1093/humrep/17.10.2529	https://www.scopus.com/inward/record.uri?eid=2-s2.0-0036796148&doi=10.1093%2fhumrep%2f17.10.2529&partnerID=40&md5=02bddf3829e31c8c9c3864e74c503426	Department of Laboratory Medicine, Lund University, University Hospital MAS, SE-205 02 Malmö, Sweden; Division of Medical Microbiology, Lund University, University Hospital MAS, SE-205 02 Malmö, Sweden; Granulocyte Research Laboratory, Department of Hematology, University Hospital, DK-2100 Copenhagen, Denmark	Cathelicidin; hCAP-18; LL-37; Prostasome; Semen	Sweden	Denmark	Human	EV function
71	Embase, PubMed and Scopus	12051671	Arienti G., Carlini E., Saccardi C., Palmerini C.A.	Nitric oxide and fusion with prostasomes increase cytosolic calcium in progesterone-stimulated sperm	Archives of Biochemistry and Biophysics	2002	10.1016/S0003-9861(02)00090-5	https://www.scopus.com/inward/record.uri?eid=2-s2.0-0037098408&doi=10.1016%2fS0003-9861%2802%2900090-5&partnerID=40&md5=6ffaa4a47df0a9af1f9bb6629ca52c07	Laboratorio di Biochimica, Dipartimento di Medicina Interna e Scienze Endocrine e Metaboliche, University of Perugia, Via del Giochetto, 06122 Perugia, Italy; Dipartimento di Scienze Biochimiche e Biotecnologie Molecolari, University of Perugia, Via del Giochetto, 06122 Perugia, Italy	Calcium; NO; Progesterone; Prostasome; Reproduction; Spermatozoa	Italy		Human	Sperm function
72	PubMed and Scopus	12069204	Babiker A.A., Ronquist G., Nilsson U.R., Nilsson B.	Transfer of prostasomal CD59 to CD59-deficient red blood cells results in protection against complement-mediated hemolysis	American Journal of Reproductive Immunology	2002	10.1034/j.1600-0897.2002.1o023.x	https://www.scopus.com/inward/record.uri?eid=2-s2.0-0036236122&doi=10.1034%2fj.1600-0897.2002.1o023.x&partnerID=40&md5=d6389da0278fb3da471d85beacef6827	Department of Clinical Chemistry, University of Uppsala, Uppsala, Sweden; Department of Clinical Immunology, University of Uppsala, Uppsala, Sweden; Department of Clinical Immunology, Uppsala University Hospital, 751 85 Uppsala, Sweden	CD59; Complement; Paroxysmal nocturnal hemoglobinuria erythrocytes; Prostasomes	Sweden		Human	EV function
73	Embase, PubMed and Scopus	12399526	Ek P., Malm J., Lilja H., Carlsson L., Ronquist G.	Exogenous protein kinases A and C, but not endogenous prostasome-associated protein kinase, phosphorylate semenogelins I and II from human semen	Journal of Andrology	2002	10.1002/j.1939-4640.2002.tb02337.x	https://www.scopus.com/inward/record.uri?eid=2-s2.0-0036868434&partnerID=40&md5=bd926f1334f4d35dcade6452d3207501	Department of Medical Biochemistry, University of Uppsala, Uppsala, Sweden; Department of Clinical Chemistry, Lund University, University Hospital Malmö, Lund, Sweden; Department of Clinical Chemistry, University Hospital Uppsala, Uppsala, Sweden; Department of Medical Biochemistry, Box 582, University of Uppsala, Uppsala, Sweden	Acid phosphatase; Histone; Prostate-specific antigen; Vasectomy	Sweden		Human	Characterization and sperm function
74	Embase and PubMed	11835995	Fernández D, Valdivia A, Irazusta J, Ochoa C, Casis L.	Peptidase activities in human semen	Peptides	2002	10.1016/s0196-9781(01)00622-2	https://reader.elsevier.com/reader/sd/pii/S0196978101006222?token=3FAA9FCE1D6B5268B59CDDD22E451FE3ED48CC10BC729058D813C65632C4FF6D94CB00905740394B412779C2F7D9235B&originRegion=eu-west-1&originCreation=20220129131719	Department of Physiology, Medical School, University of the Basque Country, P.O. Box 699 Bilbao, Spain	Neprilysin; Enkephalin; Semen; Spermatozoa; Prostasome	Spain		Human	EV function
75	Embase and PubMed	12080033	Frenette G, Lessard C, Sullivan R.	Selected proteins of "prostasome-like particles" from epididymal cauda fluid are transferred to epididymal caput spermatozoa in bull	Biology of Reproduction	2002	10.1095/biolreprod67.1.308	https://watermark.silverchair.com/biolreprod0308.pdf	Centre de Recherche en Biologie de la Reproduction and Département d'Obstétrique-Gynécologie, Faculté de Médecine, Université Laval, Canada	Epididymis, gamete biology, male reproductive tract, sperm, sperm maturation	Canada		Cattle	Sperm maturation
76	Embase, PubMed and Scopus	11920952	Minelli A., Allegrucci C., Liguori L., Ronquist G.	Ecto-diadenosine polyphosphates hydrolase activity on human prostasomes	The Prostate	2002	10.1002/pros.10062	https://www.scopus.com/inward/record.uri?eid=2-s2.0-0036535487&doi=10.1002%2fpros.10062&partnerID=40&md5=a6f1f9efc49e017f0bbb82dbb532781d	Dipartimento di Scienze Biochimiche e Biotecnologie Molecolari, Sezione di Biochimica Cellulare, Universit di Perugia, Via del Giochetto, Perugia, Italy; Department of Medical Sciences, Clinical Chemistry, Uppsala University, Sweden; Dipartimento di Scienze Biochimiche e Biotecnologie Molecolari, Sezione di Biochimica Cellulare, Universit Deglu Studi di Perugia, Via del Giochetto, 06123 Perugia, …	Degradative pathway; Diadenosine compounds; Diadenosine polyphosphates hydrolase; Human prostasomes; Kinetic parameters; Transfer of enzyme	Italy	Sweden	Human	Characterization
77	Embase, PubMed and Scopus	12539232	Carlsson L., Nilsson O., Larsson A., Stridsberg M., Sahlén G., Ronquist G.	Characteristics of human prostasomes isolated from three different sources	The Prostate	2003	10.1002/pros.10189	https://www.scopus.com/inward/record.uri?eid=2-s2.0-0037369124&doi=10.1002%2fpros.10189&partnerID=40&md5=c081e094f6e4d5c8ae19b19982c68a18	Department of Medical Sciences, Clinical Chemistry Unit, University Hospital, SE-751 85 Uppsala, Sweden; Department of Genetics, Urology Unit, University Hospital, Uppsala, Sweden; Department of Medical Cell Biology, Biomedical Centre, Uppsala, Sweden	Aminopeptidase N; Antibacterial; Chromogranins; Dipeptidylpeptidase IV; Enkephalinase; Prostasomes	Sweden		Human	Characterization
78	Embase, PubMed and Scopus	12826572	Frenette G., Lessard C., Madore E., Fortier M.A., Sullivan R.	Aldose Reductase and Macrophage Migration Inhibitory Factor Are Associated with Epididymosomes and Spermatozoa in the Bovine Epididymis	Biology of Reproduction	2003	10.1095/biolreprod.103.019216	https://www.scopus.com/inward/record.uri?eid=2-s2.0-0242267103&doi=10.1095%2fbiolreprod.103.019216&partnerID=40&md5=ed8b2bb2f0c1afd28d6ec766c2ae559e	Ctr. de Rech. en Biol. de la Repro., Dept. d'Obstetrique-Gynecologie, Université Laval, Ste-Foy, Que. G1V 4G2, Canada; Unite d'Ontogenie-Reproduction, Centre de Recherche, Ctr. Hosp. de l'Universite Laval, 2705 Boulevard Laurier, Ste-Foy, Que. G1V 4G2, Canada	Epididymis; Gamete biology; Male reproductive tract; Sperm; Sperm maturation	Canada		Cattle	Characterization
79	PubMed and Scopus	12837922	Masson D., Drouineaud V., Moiroux P., Gautier T., Dautin G., Schneider M., Fruchart-Najib J., Jauhiainen M., Ehnholm C., Sagot P., Gambert P., Jimenez C., Lagrost L.	Human seminal plasma displays significant phospholipid transfer activity due to presence of active phospholipid transfer protein	Molecular Human Reproduction	2003	10.1093/molehr/gag062	https://www.scopus.com/inward/record.uri?eid=2-s2.0-12444338477&partnerID=40&md5=44b66063afc6f06622356c77e26f708c	INSERM U498, Faculté de Médecine, 7 Boulevard Jeanne d'Arc, 21079 Dijon Cedex, France; Laboratoire de Biologie Reproduction, Hôpital du Bocage, BP1542, 21034 Dijon Cedex, France; INSERM U545, Departement d'Atherosclerose, Institut Pasteur de Lille, 1 Rue du Professeur Calmette, 59019 Lille Cedex, France; Department of Molecular Medicine, National Public Health Institute, Biomedicum, P.O. Box 104,…	Cholesterol; Cholesteryl ester transfer protein; Phospholipid; Phospholipid transfer protein; Seminal plasma	France	Finland	Human	Characterization
80	Embase, PubMed and Scopus	14607571	Palmerini C.A., Saccardi C., Carlini E., Fabiani R., Arienti G.	Fusion of prostasomes to human spermatozoa stimulates the acrosome reaction	Fertility and Sterility	2003	10.1016/S0015-0282(03)02160-5	https://www.scopus.com/inward/record.uri?eid=2-s2.0-0242493102&doi=10.1016%2fS0015-0282%2803%2902160-5&partnerID=40&md5=a00a28c15848a5e457dc11e0740422c4	Sezione di Biochim. e Chimica Medica, Dipartimento di Medicina Interna, Via del Giochetto, 06126 Perugia, Italy; Dept. Biochem. Sci./Molec. Biotech., University of Perugia, Perugia, Italy; Laboratory of Biochemistry, Department of Internal Medicine, University of Perugia, Perugia, Italy	Acrosome reaction; Progesterone; Prostasomes; Spermatozoa	Italy		Human	Sperm interaction
81	PubMed and Scopus	12746840	Utleg A.G., Yi E.C., Xie T., Shannon P., White J.T., Goodlett D.R., Hood L., Lin B.	Proteomic analysis of human prostasomes	The Prostate	2003	10.1002/pros.10255	https://www.scopus.com/inward/record.uri?eid=2-s2.0-0041807942&doi=10.1002%2fpros.10255&partnerID=40&md5=87f7aa8d01c9484918b607de4606cf58	Institute for Systems Biology, Seattle, WA, United States; Institute for Systems Biology, 1441 N. 34th St., Seattle, WA 98103, United States	MS/MS; Prostasomes; Prostate; Proteomics	USA		Human	Characterization
82	Scopus	12514083	Zhang H., Martin-DeLeon P.A.	Mouse epididymal Spam1 (PH-20) is released in the luminal fluid with its lipid anchor	Journal of Andrology	2003		https://www.scopus.com/inward/record.uri?eid=2-s2.0-0038408329&partnerID=40&md5=3c04ea7a8a3dda7b0c0d4475a4bcb793	Department of Biological Sciences, University of Delaware, Newark, DE, United States; Department of Biological Sciences, University of Delaware, Newark, DE 19716-2590, United States	Epididymosomes; GPI-anchor; Insoluble particles	USA		Rodents	EV function
83	Embase, PubMed and Scopus	15595955	Carlsson L., Larsson A., Ronquist G., Nilsson B.O.	Prostasome antigens as targets for sperm agglutinating antibodies demonstrated by 1-D gel electrophoresis and immunoblottings	International Journal of Andrology	2004	10.1111/j.1365-2605.2004.00468.x	https://www.scopus.com/inward/record.uri?eid=2-s2.0-10844293608&doi=10.1111%2fj.1365-2605.2004.00468.x&partnerID=40&md5=83381a85a5189aef9258331399b811ec	Department of Medical Cell Biology, Biomedical Center, University of Uppsala, Sweden; Department of Medical Sciences, University Hospital, S-751 85 Uppsala, Sweden	1-D SDS-PAGE; Antisperm antibodies; Immunoblotting; Infertility; Prostasome; Sperm agglutination	Sweden		Human	Sperm function and fertility/infertility
84	PubMed and Scopus	15139966	Carlsson L., Nilsson B.O., Ronquist G., Lundquist M., Larsson A.	A new test for immunological infertility: An ELISA based on prostasomes	International Journal of Andrology	2004	10.1111/j.1365-2605.2004.00458.x	https://www.scopus.com/inward/record.uri?eid=2-s2.0-2642531990&doi=10.1111%2fj.1365-2605.2004.00458.x&partnerID=40&md5=e4ea5f97741a15a09e942dab8011685c	Department of Medical Cell Biology, Biomedical Center, University of Uppsala, Uppsala, Sweden; Department of Medical Sciences, University Hospital, Uppsala, Sweden; Dept. of Obstetrics and Gynecology, University Hospital, Uppsala, Sweden; Department of Medical Sciences, Clinical Chemistry, University Hospital, 751 85 Uppsala, Sweden	Antisperm antibodies; Infertility; Prostasome	Sweden		Human	Biomarkers and fertility/infertility
85	Embase, PubMed and Scopus	15292099	Carlsson L., Ronquist G., Nilsson B.O., Larsson A.	Dominant prostasome immunogens for sperm-agglutinating autoantibodies of infertile men	Journal of Andrology	2004	10.1002/j.1939-4640.2004.tb02844.x	https://www.scopus.com/inward/record.uri?eid=2-s2.0-4143058195&doi=10.1002%2fj.1939-4640.2004.tb02844.x&partnerID=40&md5=fc8f880a96e0dbcaf71e90eb98d173d2	Department of Medical Sciences, University Hospital, Uppsala, Sweden; Department of Medical Cell Biology, Biomedical Center, University of Uppsala, Uppsala, Sweden; Department of Medical Sciences, University Hospital, S-751 85 Uppsala, Sweden	Antisperm antibodies (ASA); Autoantibody; Human; MALDI-TOF; Prostasomes	Sweden		Human	Characterization and fertility/infertility
86	PubMed and Scopus	15163617	Ecroyd H., Sarradin P., Dacheux J.-L., Gatti J.-L.	Compartmentalization of prion isoforms within the reproductive tract of the ram	Biology of Reproduction	2004	10.1095/biolreprod.104.029801	https://www.scopus.com/inward/record.uri?eid=2-s2.0-4243178133&doi=10.1095%2fbiolreprod.104.029801&partnerID=40&md5=673a39ff1ffa65245f73d5fe9a144df3	Gametes Males et Fertilite, UMR 6175 INRA-CNRS, Universite de Tours-Haras Nationaux, 37380 Nouzilly, France; Genet./Physiopathol. Encephal. S. T., Stn. de Pathol. Infect. et Immunol., Inst. Natl. de la Rech. Agronomique, 37380 Nouzilly, France	Epididymis; Gamete biology; Male reproductive tract; Sperm; Testis	France		Sheep	Characterization
87	PubMed and Scopus	15457514	Frenette G., Lessard C., Sullivan R.	Polyol pathway along the bovine epididymis	Molecular Reproduction and Development	2004	10.1002/mrd.20170	https://www.scopus.com/inward/record.uri?eid=2-s2.0-7944233839&doi=10.1002%2fmrd.20170&partnerID=40&md5=1af7bfbc27d794af6b3f0d517686f83b	Ctr. de Rech. en Biol. de la Repro., Dept. d'Obstet.-Gynécologie, Université Laval, Canada; U. d'Ontogénie-Repro., Centre de Recherche, Ctr. Hosp. de l'Univ. Laval, 2705 Blvd. Laurier, Ste-Foy, Que. G1V 4G2, Canada	Epididymis; Membrane vesicles; Sperm maturation; Spermatozoa	Canada		Cattle	Characterization
88	Embase and PubMed	15292103	Irazusta J, Valdivia A, Fernández D, Agirregoitia E, Ochoa C, Casis L.	Enkephalin-degrading enzymes in normal and subfertile human semen	Journal of Andrology	2004	10.1002/j.1939-4640.2004.tb02848.x	https://onlinelibrary.wiley.com/doi/epdf/10.1002/j.1939-4640.2004.tb02848.x	Department of Physiology, Faculty of Medicine and Dentistry, University of the Basque Country, Bilbao,Bizkaia, Spain	Opioid peptide, peptidase, seminal fraction, sperm motility, sperm death	Spain		Human	Male reproductive disorders and fertility/infertility
89	Embase, PubMed and Scopus	15380924	Valdivia A., Irazusta J., Fernández D., Múgica J., Ochoa C., Casis L.	Pyroglutamyl peptidase I and prolyl endopeptidase in human semen: Increased activity in necrozoospermia	Regulatory Peptides	2004	10.1016/j.regpep.2004.05.005	https://www.scopus.com/inward/record.uri?eid=2-s2.0-4544329007&doi=10.1016%2fj.regpep.2004.05.005&partnerID=40&md5=3ba179dbf7bebcc0a62d2bb0eb979e3a	Department of Physiology, Faculty of Medicine and Dentistry, Univ. Basque Country, P.O. B., Bilbao, Spain; Department of Nursing, Nursing School, Univ. Basque Country, P.O. B., Bilbao, Spain; Lab. Seminology and Clin. Embryol., Euskalduna Clinic, C/Euskalduna N10-3, 48080 Bizkaia, Bilbao, Spain	FPP; Peptidase; Prostasome; Semen; Spermatozoa; TRH	Spain		Human	Male reproductive disorders
90	Embase, PubMed and Scopus	14718043	Vivacqua A., Siciliano L., Sabato M., Palma A., Carpino A.	Prostasomes as zinc ligands in human seminal plasma	International Journal of Andrology	2004	10.1111/j.1365-2605.2004.00441.x	https://www.scopus.com/inward/record.uri?eid=2-s2.0-0842308826&doi=10.1111%2fj.1365-2605.2004.00441.x&partnerID=40&md5=afc9d1aeca13263dbd4214a479f0ce36	Department of Cell Biology, University of Calabria, Arcavacata di Rende, Cosenza, Italy; Department of Experimental Medicine, Human Anatomy Section, University of Palermo, Palermo, Italy; Dipartimento di Biologia Cellulare, Univ. degli Studi della Calabria, 87030 Arcavacata di Rende, Cosenza, Italy	Human; Prostasomes; Prostate; Seminal plasma; Zinc ligands	Italy		Human	EV function
91	PubMed and Scopus	15389819	Babiker A.A., Nilsson B., Ronquist G., Carlsson L., Ekdahl K.N.	Transfer of functional prostasomal CD59 of metastatic prostatic cancer cell origin protects cells against complement attack	The Prostate	2005	10.1002/pros.20102	https://www.scopus.com/inward/record.uri?eid=2-s2.0-11844299719&doi=10.1002%2fpros.20102&partnerID=40&md5=7f849b3bc23320c2cc0a7fee0099434a	Dept. Radiol. Oncol./Clin. Immunol., Division of Clinical Immunology, Rudbeck Laboratory CS, Uppsala, Sweden; Department of Medical Sciences, Division of Clinical Chemistry, University Hospital, Uppsala, Sweden; Dept. of Chem. and Biomed. Sciences, University of Kalmar, Kalmar, Sweden; Dept. Radiol. Oncol./Clin. Immunol., Division of Clinical Immunology, University Hospital, SE-751 85 Uppsala, Sw…	CD59; Complement; DU145; LNCaP; PC-3; Prostasomes; Prostate cancer	Sweden		Human	Disease
92	PubMed and Scopus	16130012	Bellezza I., Aisa M.C., Palazzo R., Costanzi E., Mearini E., Minelli A.	Extracellular matrix degrading enzymes at the prostasome surface	Prostate Cancer and Prostatic Diseases	2005	10.1038/sj.pcan.4500828	https://www.scopus.com/inward/record.uri?eid=2-s2.0-30544443437&doi=10.1038%2fsj.pcan.4500828&partnerID=40&md5=2d2e1122489d3db9ab8657f8e3e3b451	Dipartimento Medicina Sperimentale Scienze Biochimiche, Sezione Biochimica Cellulare, Via del Giochetto, 06123 Perugia, Italy; Dipartimento Medicina Interna, Sezione Biochimica Applicata Scienze Nutrizionali, Perugia, Italy; Diparimento Specialità Chirurgiche, Sezione di Urologia, Università di Perugia, Perugia, Italy	Glycosidases; LNCaP; PC3; Proteases	Italy		Human	Characterization
93	PubMed and Scopus	16266689	Ermini L., Secciani F., La Sala G.B., Sabatini L., Fineschi D., Hale G., Rosati F.	Different glycoforms of the human GPI-anchored antigen CD52 associate differently with lipid microdomains in leukocytes and sperm membranes	Biochemical and Biophysical Research Communications	2005	10.1016/j.bbrc.2005.10.082	https://www.scopus.com/inward/record.uri?eid=2-s2.0-27744522415&doi=10.1016%2fj.bbrc.2005.10.082&partnerID=40&md5=6b3f230e7bc25c61d6122644b3a06d13	Department of Evolutionary Biology, University of Siena, Italy; Unit of Human Reproduction, Ospedale S.Maria Nuova, Reggio Emilia, Italy; Laboratory of Hematology and Coagulation, Azienda Ospedaliera Universitaria Senese, Via Tufi 3, Siena, Italy; Sir William Dunn School of Pathology, University of Oxford, Oxford, United Kingdom	CD52 antigen; GPI-anchored proteins; Leukocyte; Membrane lipid rafts; Sperm	Italy	United Kingdom	Rodents and human	EV function and sperm interaction
94	PubMed and Scopus	16051683	Frenette G., Légaré C., Saez F., Sullivan R.	Macrophage migration inhibitory factor in the human epididymis and semen	Molecular Human Reproduction	2005	10.1093/molehr/gah197	https://www.scopus.com/inward/record.uri?eid=2-s2.0-27144540929&doi=10.1093%2fmolehr%2fgah197&partnerID=40&md5=ef17254ded75015e49bce92cc9bde1a7	Centre de Recherche en Biologie de la Reproduction, Département d'Obstétrique-Gynécologie, Université Laval, Ste-Foy, Que., Canada; Université Blaise Pascal, 24 Av. des Landais, 63177 Aubière Cedex, France	Epididymis; Macrophage migration inhibitory factor; Sperm motility; Spermatozoa	Canada	France	Human	Characterization and sperm function
95	Embase, PubMed and Scopus	15635128	Gatti J.-L., Métayer S., Belghazi M., Dacheux F., Dacheux J.-L.	Identification, proteomic profiling, and origin of ram epididymal fluid exosome-like vesicles	Biology of Reproduction	2005	10.1095/biolreprod.104.036426	https://www.scopus.com/inward/record.uri?eid=2-s2.0-18844430042&doi=10.1095%2fbiolreprod.104.036426&partnerID=40&md5=c4a7989cf344479c88f7bdf57b032c56	Equipe Gamètes Males et Fertilité, URM 6175 INRA-CNRS-Université de Tours, Institut National de la Recherche Agronomique de Nouzilly, Monnaie 37380, France; Service de Spectrométrie de Masse Pour la Protéomique, URM 6175 INRA-CNRS-Université de Tours, Institut National de la Recherche Agronomique de Nouzilly, Monnaie 37380, France; UMR 6175 INRA-CNRS-Université de Tours, Haras Nationaux, Physiolo…	Epididymis; Epididymosomes; Exosomes; Gamete biology; Male reproductive tract; Mass spectrometry; Protein; Proteomic; Sperm; Sperm maturation; Spermatozoa	France		Sheep	Characterization
96	Embase, PubMed and Scopus	15886798	Lwaleed B.A., Greenfield R.S., Birch B.R., Cooper A.J.	Does human semen contain a functional haemostatic system? A possible role for Tissue Factor Pathway Inhibitor in fertility through semen liquefaction	Thrombosis and Haemostasis	2005	10.1160/TH04-09-0600	https://www.scopus.com/inward/record.uri?eid=2-s2.0-18844460454&doi=10.1160%2fTH04-09-0600&partnerID=40&md5=1185d2f67c4ffa8fa7658c8cf49582de	Department of Urology, Southampton University Hospitals NHS Trust, Tremona Road, Southampton SO16 6YD, United Kingdom; American Diagnostica Inc., Stamford, CT, United States	Fertility; Human semen; Novel finding; Tissue Factor Pathway Inhibitor (TFPI)	United Kingdom	USA	Human	Characterization and fertility/infertility
97	Embase, PubMed and Scopus	16128986	Malm J., Birn H., Frohm B., Hansen S.-I., Høier-Madsen M., Holm J.	A minor fraction of a high-affinity folate binding protein from the epididymis is associated with membranous vesicles and spermatozoa in human semen	International Journal of Andrology	2005	10.1111/j.1365-2605.2005.00543.x	https://www.scopus.com/inward/record.uri?eid=2-s2.0-24944532555&doi=10.1111%2fj.1365-2605.2005.00543.x&partnerID=40&md5=86fe0fd1d596ef058c132c66de4f578b	Department of Laboratory Medicine, Lund University, Malmö University Hospital, 205 02 Malmö, Sweden; Department of Cell Biology, Institute of Anatomy, University of Aarhus, DK-8000 Aarhus C, Aarhus, Denmark; Department of Clinical Chemistry, Hillerød 3400, Denmark; State Serum Institute, Copenhagen, 2300 S, Denmark	Epididymis; Folate binding protein; Prostasomes; Spermatozoa	Sweden	Denmark	Human	Sperm interaction
98	PubMed and Scopus	15949560	Malm J., Nordahl E.A., Bjartell A., Sørensen O.E., Frohm B., Dentener M.A., Egesten A.	Lipopolysaccharide-binding protein is produced in the epididymis and associated with spermatozoa and prostasomes	Journal of Reproductive Immunology	2005	10.1016/j.jri.2005.01.005	https://www.scopus.com/inward/record.uri?eid=2-s2.0-20444398156&doi=10.1016%2fj.jri.2005.01.005&partnerID=40&md5=ecb5ba65f8080e7fbceb055e29908269	Department of Clinical Chemistry, Malmö University Hospital, SE-205 02 Malmö, Sweden; Clinical Sciences, Lund University, Malmö University Hospital, Malmö, Sweden; Granulocyte Research Laboratory, Department of Hematology, Copenhagen University Hospital, Copenhagen, Denmark; Nutrition and Toxicology Research Institute, Maastricht (NUTRIM), Department of Respiratory Medicine, Maastricht University…	Lipopolysaccharide-binding protein; Prostasomes; Reproduction; Spermatozoa	Sweden	Denmark and Netherlands	Human	Characterization
99	PubMed and Scopus	16425202	Babiker A.A., Ronquist G., Nilsson B., Ekdahl K.N.	Overexpression of ecto-protein kinases in prostasomes of metastatic cell origin	The Prostate	2006	10.1002/pros.20268	https://www.scopus.com/inward/record.uri?eid=2-s2.0-33645953293&doi=10.1002%2fpros.20268&partnerID=40&md5=503a32df2194fffb8dd09bfd6ef26b94	Department of Oncology, Radiology, and Clinical Immunology, Division of Clinical Immunology, Rudbeck Laboratory C5, Uppsala, Sweden; Department of Medical Sciences, Division of Clinical Chemistry, University Hospital, Uppsala, Sweden; Department of Chemistry and Biomedical Sciences, University of Kalmar, Kalmer, Sweden; Department of Radiology, Oncology, and Clinical Immunology, Division of Clini…	ATPase; Extracellular phosphorylation; Prostasomes; Prostate cancer; Protein kinases	Sweden		Human	Disease and biomarkers
100	Embase, PubMed and Scopus	16533355	Carlsson L., Ronquist G., Eliasson R., Egberg N., Larsson A.	Flow cytometric technique for determination of prostasomal quantity, size and expression of CD10, CD13, CD26 and CD59 in human seminal plasma	International Journal of Andrology	2006	10.1111/j.1365-2605.2005.00601.x	https://www.scopus.com/inward/record.uri?eid=2-s2.0-33644908511&doi=10.1111%2fj.1365-2605.2005.00601.x&partnerID=40&md5=d1d492a7d3eab95d110946a6a3799dcf	Department of Medical Sciences, University Hospital, Uppsala, Sweden; Andrology Laboratory, Sophiahemmet Hospital, Stockholm, Sweden; Department of Clinical Chemistry, Karolinska University Hospital, Stockholm, Sweden; Department of Medical Sciences, University Hospital, S-751 85 Uppsala, Sweden	CD10; CD13; CD26; CD59; Flow cytometry; Human seminal plasma; Prostasomes	Sweden		Human	Characterization
101	PubMed and Scopus	16832381	Delves G.H., Goyal A., Lwaleed B.A., Cooper A.J.	Seminal prostasomes inhibit the angiogenesis activity of rat aortic rings	Prostate Cancer and Prostatic Diseases	2006	10.1038/sj.pcan.4500896	https://www.scopus.com/inward/record.uri?eid=2-s2.0-33751580490&doi=10.1038%2fsj.pcan.4500896&partnerID=40&md5=cc868ef6f021b71c7d9953275211b931	Solent Urology Department, St Mary's Hospital, Portsmouth, United Kingdom; Biomedical Sciences Department, University of Portsmouth, Portsmouth, United Kingdom; Department of Urology, Southampton University Hospitals NHS Trust, Southampton, United Kingdom		United Kingdom		Rodents	EV function
102	PubMed and Scopus	16943362	Frenette G., Girouard J., Sullivan R.	Comparison between epididymosomes collected in the intraluminal compartment of the bovine caput and cauda epididymidis	Biology of Reproduction	2006	10.1095/biolreprod.106.054692	https://www.scopus.com/inward/record.uri?eid=2-s2.0-33751578251&doi=10.1095%2fbiolreprod.106.054692&partnerID=40&md5=d267a6cf142893eea0d249ca21993f9b	Centre de Recherche en Biologie de la Reproduction, Département d'Obstétrique-Gynécologie, Université Laval, Ste-Foy, Que. G1V 4G2, Canada; Unité d'Ontogénie-Reproduction, Centre de Recherche, Centre Hospitalier de l'Université Laval, 2705 Blvd. Laurier, Ste-Foy, Que. G1V 4G2, Canada	Apocrine secretion; Bovine spermatozoa; Epididymis; Epididymosomes; Gamete biology; Male reproductive tract; Sperm; Sperm maturation	Canada		Cattle	Characterization
103	PubMed and Scopus	16278369	Frenette G., Thabet M., Sullivan R.	Polyol pathway in human epididymis and semen	Journal of Andrology	2006	10.2164/jandrol.05108	https://www.scopus.com/inward/record.uri?eid=2-s2.0-33644505508&doi=10.2164%2fjandrol.05108&partnerID=40&md5=bf2db6e917ce4bf0559566c13ab9d122	Centre de Recherche en Biologie de la Reproduction, Département d'Obstétrique-Gynécologie, Université Laval, Ste-Foy, Que., Canada; Chirurgie, Faculté de Médecine, Université Laval, Ste-Foy, Que., Canada; Unité d'Ontogénie-Reproduction, Centre de Recherche, Centre Hospitaller de l'Université Laval, 2705 Blvd Laurier, Ste-Foy, Que. G1V 4G2, Canada	Sperm maturation; Sperm motility; Spermatozoa	Canada		Human	Characterization
104	PubMed and Scopus	16524363	Goyal A., Delves G.H., Chopra M., Lwaleed B.A., Cooper A.J.	Can lycopene be delivered into semen via prostasomes? In vitro incorporation and retention studies	International Journal of Andrology	2006	10.1111/j.1365-2605.2006.00690.x	https://www.scopus.com/inward/record.uri?eid=2-s2.0-33748474401&doi=10.1111%2fj.1365-2605.2006.00690.x&partnerID=40&md5=63c2d330b96d294008f2d3a927e47d8b	Urology Research Group, Department of Pharmacy and Biomedical Sciences, University of Portsmouth, Portsmouth, United Kingdom; Department of Urology, Southampton University Hospitals NHS Trust, University of Southampton, Southampton, United Kingdom; Department of Urology, Mailpoint 67, Southampton University Hospitals NHS Trust, Central block, Tremona Road, Southampton SO16 6YD, United Kingdom	High-performance liquid chromatography; In vitro studies; Lycopene; Prostasomes; Semen	United Kingdom		Human	Sperm interaction
105	Embase, PubMed and Scopus	16371111	Lwaleed B., Jackson C., Greenfield R., Stewart A., Delves G., Birch B., Cooper A.	Seminal tissue factor revisited	International Journal of Andrology	2006	10.1111/j.1365-2605.2005.00608.x	https://www.scopus.com/inward/record.uri?eid=2-s2.0-33644890486&doi=10.1111%2fj.1365-2605.2005.00608.x&partnerID=40&md5=1f5ff6f7dd6331b23c1c31c46f6c4d3e	Department of Urology, Southampton University Hospitals NHS Trust, Southampton, United Kingdom; Andrology Laboratory, Princess Anne Hospital, Southampton, United Kingdom; American Diagnostica Inc., Stamford, CT, United States; Department of Urology, St. Mary's Hospital, Portsmouth, United Kingdom; Department of Urology, Mailpoint 67, Southampton University Hospitals NHS Trust, Central block, Trem…	Fertility; Human seminal plasma; Prostasomes; Sperm; Tissue factor	United Kingdom		Human	Fertility/infertility
106	Embase, PubMed and Scopus	17091211	Palmerini C.A., Cametti C., Sennato S., Gaudino D., Carlini E., Bordi F., Arienti G.	Role of cholesterol, DOTAP, and DPPC in prostasome/spermatozoa interaction and fusion	Journal of Membrane Biology	2006	10.1007/s00232-006-0009-2	https://www.scopus.com/inward/record.uri?eid=2-s2.0-33751259334&doi=10.1007%2fs00232-006-0009-2&partnerID=40&md5=ea65dd8af48b011bbed42dd990653099	Department of Internal Medicine, Laboratory of Biochemistry, University of Perugia, Via del Giochetto, Perugia I-06122, Italy; Department of Physics, University of Rome La Sapienza, National Institute for the Physics of Matter-Unity Rome 1, Piazza A. Moro, Roma 06000, Italy	Cholesterol; DOTAP; DPPC; Fusion; Lipid transfer; Prostasome; Spermatozoa	Italy		Human	Sperm interaction
107	PubMed and Scopus	16084674	Piehl L.L., Cisale H., Torres N., Capani F., Sterin-Speziale N., Hager A.	Biochemical characterization and membrane fluidity of membranous vesicles isolated from boar seminal plasma	Animal Reproduction Science	2006	10.1016/j.anireprosci.2005.06.005	https://www.scopus.com/inward/record.uri?eid=2-s2.0-33645876205&doi=10.1016%2fj.anireprosci.2005.06.005&partnerID=40&md5=6ad23d6895ef7a842970ed47d2077e74	Cátedra de Física, Facultad de Farmacia y Bioquímica, Laboratorio Nacional de Investigacion y Servicios en Radicales Libres en Biologia y Medicina, Junín 956, Planta Baja, 1113 Buenos Aires, Argentina; Cátedra de Física Biológica, Facultad de Ciencias Veterinarias, Universidad de Buenos Aires, Chorroarín 280, 1427 Buenos Aires, Argentina; Cátedra de Biología Celular e Histología, Facultad de Medi…	Electron spin resonance; Lipids; Membrane fluidity; Membranous vesicles; Pigs-semen; Prostasomes	Argentina		Porcine	Characterization
108	PubMed and Scopus	16510839	Rejraji H., Sion B., Prensier G., Carreras M., Motta C., Frenoux J.-M., Vericel E., Grizard G., Vernet P., Drevet J.R.	Lipid remodeling of murine epididymosomes and spermatozoa during epididymal maturation	Biology of Reproduction	2006	10.1095/biolreprod.105.049304	https://www.scopus.com/inward/record.uri?eid=2-s2.0-33748548424&doi=10.1095%2fbiolreprod.105.049304&partnerID=40&md5=3e4cd6b85c4dbebc2efdab43af9c06de	Laboratoire Epididyme et Maturation des Gamètes, Université Blaise Pascal, CNRS UMR 6547 GEEM, 63177 Aubière, France; Laboratoire de Biologie de la Reproduction, EA975, Université d'Auvergne, 63000 Clermont-Ferrand, France; Laboratoire de Biologie des Protistes, Universite Blaise Pascal, CNRS UMR 6023, 63177 Aubière, France; Laboratoire de Physiopathologie des Lipides et Membranes, INSERM U585, I…	Epididymis; Gamete biology; Male reproductive tract; Sperm maturation	France		Rodents	Characterization
109	PubMed and Scopus	16557587	Ronquist K.G., Carlsson L., Ronquist G., Nilsson S., Larsson A.	Prostasome-derived proteins capable of eliciting an immune response in prostate cancer patients	International Journal of Cancer	2006	10.1002/ijc.21895	https://www.scopus.com/inward/record.uri?eid=2-s2.0-33745915825&doi=10.1002%2fijc.21895&partnerID=40&md5=50f31edffad77eb1a4f0cbdea9ae5a71	Department of Medical Sciences, Clinical Chemistry, University Hospital, SE-751 85 Uppsala, Sweden; Department of Oncology and Pathology, Karolinska University Hospital, Stockholm, Sweden	Immunoblotting; Mass spectrometry; Prostasomes; Prostate; Prostate cancer	Sweden	China	Human	Disease and biomarkers
110	PubMed and Scopus	16412745	Zucchi A., Mearini E., Porena M., Carlini E., Saccardi C., Arienti G., Palmerini C.A.	Cytosolic calcium levels in spermatozoa are modulated differently in healthy subjects and patients with varicocele	Fertility and Sterility	2006	10.1016/j.fertnstert.2005.07.1293	https://www.scopus.com/inward/record.uri?eid=2-s2.0-30344468449&doi=10.1016%2fj.fertnstert.2005.07.1293&partnerID=40&md5=6cce16d7fd9afccd59cd637740a48e1e	Urologic and Andrologic Clinic, Policlinico Monteluce, University of Perugia, Perugia, Italy; Department of Internal Medicine, Laboratory of Biochemistry, University of Perugia, Perugia, Italy; Sezione di Biochimica, Dipartimento di Medicina Interna, Università di Perugia, Via del Giochetto, 06126 Perugia, Italy	Fertility; Nitric oxide; P; Prostasomes; Spermatozoa; Varicocele	Italy		Human	Male reproductive disorders and fertility/infertility
111	Scopus	17219380	Babiker A.A., Hamad O.A., Sanchez J., Ronquist G., Nilsson B., Ekdahl K.N.	Prothrombotic effect of prostasomes of metastatic cell and seminal origin	The Prostate	2007	10.1002/pros.20497	https://www.scopus.com/inward/record.uri?eid=2-s2.0-33846571623&doi=10.1002%2fpros.20497&partnerID=40&md5=eadf50663074d060a464493470ecd9d6	Department of Oncology, Radiology, and Clinical Immunology, Division of Clinical Immunology, Rudbeck Laboratory C5, Uppsala, Sweden; Department of Medical Sciences, Division of Clinical Chemistry, University Hospital, Uppsala, Sweden; Department of Chemistry and Biomedical Sciences, University of Kalmar, Kalmar, Sweden; Department of Radiology, Oncology and Clinical Immunology, Division of Clinic…	Coagulation; Prostasomes; Prostate cancer; Tissue factor	Sweden		Human	Characterization and disease
112	PubMed and Scopus	18384048	Griffiths G.S., Galileo D.S., Reese K., Martin-Deleon P.A.	Investigating the role of murine epididymosomes and uterosomes in GPI-linked protein transfer to sperm using SPAM1 as a model	Molecular Reproduction and Development	2008	10.1002/mrd.20907	https://www.scopus.com/inward/record.uri?eid=2-s2.0-53049103504&doi=10.1002%2fmrd.20907&partnerID=40&md5=689631c5c2b4175e4c3b464c60a77c53	Department of Biological Sciences, University of Delaware, Newark, DE, United States; 267 MKL, University of Delaware, Newark, DE 19716, United States	Flow cytometry; Sperm maturation; TEM; Vesicles; Vesicular docking	USA		Rodents	Sperm interaction
113	Embase	18784247	Marinho C.E., Almeida-Santos S.M., Carneiro S.M., Yamasaki S.C., Silveira P.F.	Peptidase activities in Crotalus durissus terrificus semen	Reproduction	2008	10.1530/REP-08-0192	http://dx.doi.org/10.1530/REP-08-0192	Laboratory of Pharmacology, Instituto Butantan, Av. Vital Brasil 1500, São Paulo, SP 05503-900, Brazil		Brazil		Reptile	Characterization
114	Embase, PubMed and Scopus	18234073	Siciliano L., Marcianò V., Carpino A.	Prostasome-like vesicles stimulate acrosome reaction of pig spermatozoa	Reproductive Biology and Endocrinology	2008	10.1186/1477-7827-6-5	https://www.scopus.com/inward/record.uri?eid=2-s2.0-40749112313&doi=10.1186%2f1477-7827-6-5&partnerID=40&md5=e4b6a380cb37bbd29bfb51e7c1c04eda	Department of Cell Biology, Faculty of Pharmacy, University of Calabria, Cosenza, Italy; Department of Experimental Medicine, Human Anatomy Section, University of Palermo, Palermo, Italy		Italy		Porcine	Sperm function
115	PubMed and Scopus	17953966	Subirán N., Agirregoitia E., Valdivia A., Ochoa C., Casis L., Irazusta J.	Expression of enkephalin-degrading enzymes in human semen and implications for sperm motility	Fertility and Sterility	2008	10.1016/j.fertnstert.2007.06.056	https://www.scopus.com/inward/record.uri?eid=2-s2.0-43549096411&doi=10.1016%2fj.fertnstert.2007.06.056&partnerID=40&md5=b945cc7131b33fde092558a327dc0a6c	Department of Physiology, Faculty of Medicine and Dentistry, University of the Basque Country, Leioa, Spain; Department of Cell Biology, Faculty of Pharmacy, University of the Basque Country, Leioa, Spain; Laboratory of Seminology and Clinical Embryology, Euskalduna Clinic, Bilbao, Bizkaia, Spain	Aminopeptidase N; enkephalin; human sperm motility; neutral endopeptidase 24.11; opioid peptides	Spain		Human	Characterization
116	PubMed and Scopus	18482993	Thimon V., Frenette G., Saez F., Thabet M., Sullivan R.	Protein composition of human epididymosomes collected during surgical vasectomy reversal: A proteomic and genomic approach	Human Reproduction	2008	10.1093/humrep/den181	https://www.scopus.com/inward/record.uri?eid=2-s2.0-47649108885&doi=10.1093%2fhumrep%2fden181&partnerID=40&md5=7f3d5395a4122e8688b0a0cfd4a70131	Centre de Recherche en Biologie de la Reproduction, Département d'Obstétrique-Gynécologie, Université Laval, Quebec City, QC, Canada; Laboratoire Épididyme et Maturation des Gamètes, CNRS UMR 6547, Université Blaise Pascal, Clermont-Ferrand Cedex 1, France; Urologie, Faculté de Médecine, Université Laval, Quebec City, QC, Canada; Unité d'Ontogénie-Reproduction, Centre de Recherche du Centre Hospi…	Epididymosome; Epididymus; Protein; Sperm; Vasectomy	Canada	France	Human	Characterization and male reproductive disorders
117	PubMed and Scopus	19234312	Frenette G., Leclerc P., D'Amours O., Sullivan R.	Estrogen sulfotransferase is highly expressed along the bovine epididymis and is secreted into the intraluminal environment	Journal of Andrology	2009	10.2164/jandrol.108.006668	https://www.scopus.com/inward/record.uri?eid=2-s2.0-70349493015&doi=10.2164%2fjandrol.108.006668&partnerID=40&md5=56c60974f7bedb28cc3a762c86c3b5d4	Centre de Recherche en Biologie de la Reproduction, Département d'Obstétrique-Gynécologie, Université Laval, Quebec City, QC, Canada; Unité d'Ontogénie-Reproduction, Centre de Recherche, Laval (CHUQ), 2705 Boulevard Laurier, T1-49, Quebec City, QC G1V 4G2, Canada	Cholesterol; Cholesteryl sulfate; Reproductive tract; Sperm maturation	Canada		Cattle	Characterization
118	PubMed and Scopus	19164173	Girouard J., Frenette G., Sullivan R.	Compartmentalization of proteins in epididymosomes coordinates the association of epididymal proteins with the different functional structures of bovine spermatozoa	Biology of Reproduction	2009	10.1095/biolreprod.108.073551	https://www.scopus.com/inward/record.uri?eid=2-s2.0-65949097702&doi=10.1095%2fbiolreprod.108.073551&partnerID=40&md5=52e97664bcce77beca02e185e144350a	Centre de Recherche en Biologie de la Reproduction, Département d'Obstétrique-Gynécologie, Université Laval, Québec City, QC, Canada; Unité d'Ontogénie-Reproduction, Centre de Recherche du Centre Hospitalier, Université Laval, 2705 Boulevard Laurier, T1-49, Québec City, QC G1V 4G2, Canada	Epididymis; Gamete biology; Male reproductive tract; Sperm maturation	Canada		Cattle	Sperm interaction
119	PubMed and Scopus	19855936	Oh J.S., Han C., Cho C.	ADAM7 is associated with epididymosomes and integrated into sperm plasma membrane	Molecules and Cells	2009	10.1007/s10059-009-0140-x	https://doi.org/10.1002/j.1939-4640.1998.tb02007.x	Department of Life Science, Gwangju Institute of Science and Technology, Gwangju 500-712, South Korea; Department of Obstetrics, Gynecology and Reproductive Sciences, University of California, San Francisco, CA 94143, United States	Disintegrin; Epididymis; Epididymosomes; Fertilization; Metalloprotease; Sperm	South Korea	USA	Rodents	Sperm interaction and fertility/infertility
120	Embase, PubMed and Scopus	18819103	Poliakov A., Spilman M., Dokland T., Amling C.L., Mobley J.A.	Structural heterogeneity and protein composition of exosome-like vesicles (prostasomes) in human semen	The Prostate	2009	10.1002/pros.20860	https://www.scopus.com/inward/record.uri?eid=2-s2.0-58849151841&doi=10.1002%2fpros.20860&partnerID=40&md5=5547b9966c0bd93dc6618c86563de447	Department of Surgery/Urology, University of Alabama at Birmingham, Birmingham, AL, United States; Department of Microbiology, University of Alabama at Birmingham, Birmingham, AL, United States; 1900 University Boulevard, 513, Birmingham, AL 35294, United States	Cryo-electron microscopy; Prostasomes; Proteomics	USA		Human	Characterization
121	Embase, PubMed and Scopus	19143024	Ronquist K.G., Ronquist G., Carlsson L., Larsson A.	Human prostasomes contain chromosomal DNA	The Prostate	2009	10.1002/pros.20921	https://www.scopus.com/inward/record.uri?eid=2-s2.0-65449179254&doi=10.1002%2fpros.20921&partnerID=40&md5=2bbb16abf334c02c12d7681663b42142	Department of Medical Sciences, Clinical Chemistry, University Hospital, Uppsala, Sweden; Uppsala University Hospital, Uppsala SE-751 85, Sweden	DNA vehicles; Gene therapy; Microvesicles; PC-3-cells; Prostasomes	Sweden		Human	Characterization
122	PubMed and Scopus	20127731	Babiker A.A., Magnusson P.U., Ronquist G., Nilsson B., Ekdahl K.N.	Mapping pro- and antiangiogenic factors on the surface of prostasomes of normal and malignant cell origin	The Prostate	2010	10.1002/pros.21117	https://www.scopus.com/inward/record.uri?eid=2-s2.0-77952314185&doi=10.1002%2fpros.21117&partnerID=40&md5=05a60fd87ed427f79c65d646f04e953b	Division of Clinical Immunology, Department of Radiology, Oncology and Clinical Immunology, University Hospital, SE-751 85 Uppsala, Sweden; Division of Clinical Chemistry, Department of Medical Sciences, University Hospital, Uppsala, Sweden; School of Natural Sciences, Linnæus University, Kalmar, Sweden	DU145; Endostatin; Endothelin-1; LNCaP; PC-3; Prostasomes; Prostate cancer; Thrombospondin-1; VEGF	Sweden		Human	Characterization
123	PubMed and Scopus	20382709	Chen Y.-W., Lee M.-S., Lucht A., Chou F.-P., Huang W., Havighurst T.C., Kim K., Wang J.-K., Antalis T.M., Johnson M.D., Lin C.-Y.	TMPRSS2, a serine protease expressed in the prostate on the apical surface of luminal epithelial cells and released into semen in prostasomes, is misregulated in prostate cancer cells	American Journal of Pathology	2010	10.2353/ajpath.2010.090665	https://www.scopus.com/inward/record.uri?eid=2-s2.0-77953196179&doi=10.2353%2fajpath.2010.090665&partnerID=40&md5=23b7c0bed512880e6f3467abb3bd5428	Geenebaum Cancer Center, University of Maryland, Baltimore, MD, United States; Graduate Program in Life Science, University of Maryland, Baltimore, MD, United States; Department of Biochemistry and Molecular Biology, University of Maryland, Baltimore, MD, United States; Department of Physiology, University of Maryland, Baltimore, MD, United States; Department of Biochemistry and Molecular Biology…		USA		Human	Characterization and disease
124	Embase, PubMed and Scopus	20554923	Frenette G., Girouard J., D'Amours O., Allard N., Tessier L., Sullivan R.	Characterization of two distinct populations of epididymosomes collected in the intraluminal compartment of the bovine cauda epididymis	Biology of Reproduction	2010	10.1095/biolreprod.109.082438	https://www.scopus.com/inward/record.uri?eid=2-s2.0-77956124980&doi=10.1095%2fbiolreprod.109.082438&partnerID=40&md5=d3443c0c097576a78ed30f5cbcd0c923	Département d'Obstétrique-Gynécologie, Faculté de Médecine, Université Laval, Quebec City, QC, Canada	Epididymis; Epididymosome; Gamete biology; Male reproductive tract; Sperm maturation	Canada		Cattle	Characterization and sperm interaction
125	Embase, PubMed and Scopus	19830550	Jones J.L., Saraswati S., Block A.S., Lichti C.F., Mahadevan M., Diekman A.B.	Galectin-3 is associated with prostasomes in human semen	Glycoconjugate Journal	2010	10.1007/s10719-009-9262-9	https://www.scopus.com/inward/record.uri?eid=2-s2.0-77949266570&doi=10.1007%2fs10719-009-9262-9&partnerID=40&md5=2bde1f7c7c72d4a64f74ed82d7310b48	Department of Biochemistry and Molecular Biology, College of Medicine, University of Arkansas for Medical Sciences, Little Rock, AR 72205, United States; Washington University School of Medicine, 660 S. Euclid Avenue, St. Louis, MO 63110, United States; Department of Obstetrics and Gynecology, College of Medicine, University of Arkansas for Medical Sciences, Little Rock, AR 72205, United States	Galectin-3; Lectin; Prostasomes; Prostate; Seminal plasma	USA		Human	Characterization
126	Embase	20332430	Ronquist K.G., Ronquist G., Larsson A., Carlsson L.	Proteomic analysis of prostate cancer metastasis-derived prostasomes	Anticancer Research	2010		https://ar.iiarjournals.org/content/anticanres/30/2/285.full.pdf	Department of Medical Sciences, Clinical Chemistry, University Hospital, SE 751 85 Uppsala, Sweden	Annexin,Exosomes,Metastasis,Prostasomes	Sweden		Human	Disease
127	PubMed and Scopus	21332393	Bechoua S., Rieu I., Sion B., Grizard G.	Prostasomes as potential modulators of tyrosine phosphorylation in human spermatozoa	Systems Biology in Reproductive Medicine	2011	10.3109/19396368.2010.549538	https://www.scopus.com/inward/record.uri?eid=2-s2.0-79956148593&doi=10.3109%2f19396368.2010.549538&partnerID=40&md5=81de380e572a216fcee3b162cee3287d	Service de Biologie de la Reproduction, CHU de Dijon, France; Faculté de Médecine de Dijon, Université de Bourgogn, France; Université d'Auvergne, EA 975, Clermont-Ferrand, France; Service de Biologie de la Reproduction, CHU de Clermont-Ferrand, France; Laboratoire de Biologie de la Reproduction, CHU de Dijon, Maternité du Bocage, Rue du professeur Marion, 21000 Dijon, France	capacitation; prostasomes; spermatozoa; tyrosine phosphorylation	France		Human	Sperm function
128	Embase, PubMed and Scopus	21031433	Block AS, Saraswati S, Lichti CF, Mahadevan M, Diekman AB.	Co-purification of Mac-2 binding protein with galectin-3 and association with prostasomes in human semen	The Prostate	2011	10.1002/pros.21287	https://onlinelibrary.wiley.com/doi/10.1002/pros.21287	Department of Biochemistry and Molecular Biology, College of Medicine, University of Arkansas for Medical Sciences, Little Rock, Arkansas 72205, USA	90K tumor-associated antigen; Galectin-3 binding protein; Lectin; Seminal plasma	USA		Human	Characterization
129	PubMed and Scopus	20609026	Carlsson L., Ronquist G., Ronquist G., Eliasson R., Egberg N., Larsson A.	Association of cystatin c with prostasomes in human seminal plasma	International Journal of Andrology	2011	10.1111/j.1365-2605.2010.01090.x	https://www.scopus.com/inward/record.uri?eid=2-s2.0-79960520223&doi=10.1111%2fj.1365-2605.2010.01090.x&partnerID=40&md5=3c81d3d6e0ac8e0d56e3908ed9b7e908	Department of Medical Sciences, Clinical Chemistry, University Hospital, Uppsala, Sweden; The Andrology Laboratory at Queen Sophia Hospital, Stockholm, Sweden	Cystatin c; Flow cytometry; Prostasomes; Seminal plasma; Turbidimetric assay	Sweden		Human	Characterization
130	Embase, PubMed and Scopus	21875428	Girouard J., Frenette G., Sullivan R.	Comparative proteome and lipid profiles of bovine epididymosomes collected in the intraluminal compartment of the caput and cauda epididymidis	International Journal of Andrology	2011	10.1111/j.1365-2605.2011.01203.x	https://www.scopus.com/inward/record.uri?eid=2-s2.0-80053384968&doi=10.1111%2fj.1365-2605.2011.01203.x&partnerID=40&md5=83cb82b4264e71e78488f4ca39bd1d53	Département d'Obstétrique-Gynécologie, Faculté de Médecine, Centre de Recherche en Biologie de la Reproduction, Université Laval, Quebec, Canada	Epididymis; Proteomics; Sperm cells; Sperm function	Canada		Cattle	Characterization
131	Embase, PubMed and Scopus	21586728	Park K.-H., Kim B.-J., Kang J., Nam T.-S., Lim J.M., Kim H.T., Park J.K., Kim Y.G., Chae S.-W., Kim U.-H.	Ca2+ signaling tools acquired from prostasomes are required for progesterone-induced sperm motility	Science Signaling	2011	10.1126/scisignal.2001595	https://www.scopus.com/inward/record.uri?eid=2-s2.0-79956321772&doi=10.1126%2fscisignal.2001595&partnerID=40&md5=2fa01794d39e504d8ef5745b3f1fb711	Department of Biochemistry, Chonbuk National University, Medical School, Jeonju 561-180, South Korea; Department of Anatomy, Chonbuk National University, Medical School, Jeonju 561-180, South Korea; Department of Urology, Chonbuk National University, Medical School, Jeonju 561-180, South Korea; Department of Pharmacology, Chonbuk National University, Medical School, Jeonju 561-180, South Korea; I…		South Korea		Rodents	Sperm function
132	PubMed and Scopus	21029115	Pons-Rejraji H., Artonne C., Sion B., Brugnon F., Canis M., Janny L., Grizard G.	Prostasomes: Inhibitors of capacitation and modulators of cellular signalling in human sperm	International Journal of Andrology	2011	10.1111/j.1365-2605.2010.01116.x	https://www.scopus.com/inward/record.uri?eid=2-s2.0-81455142498&doi=10.1111%2fj.1365-2605.2010.01116.x&partnerID=40&md5=d04b52499df7f3816c7d56fe9b87f73e	Laboratoire de Biologie du Développement et de la Reproduction, Clermont Université, Université d'Auvergne, Fertilité humaine environnement séminal peritonéal et spermatozoïdes, Clermont-Ferrand, France; CHU Clermont Ferrand, CHU Estaing, Assistance Médicale à la Procréation, CECOS, Clermont-Ferrand, France; CHU Clermont-Ferrand, CHU Estaing, Gynécologie et Obstétrique, Clermont-Ferrand, France	Acrosome reaction; Capacitation; Human spermatozoa; Membrane integrity; Prostasomes; Signalling pathways	France		Human	Sperm function
133	Embase, PubMed and Scopus	21638509	Ronquist G.K., Larsson A., Ronquist G., Isaksson A., Hreinsson J., Carlsson L., Stavreus-Evers A.	Prostasomal DNA characterization and transfer into human sperm	Molecular Reproduction and Development	2011	10.1002/mrd.21327	https://www.scopus.com/inward/record.uri?eid=2-s2.0-79960557351&doi=10.1002%2fmrd.21327&partnerID=40&md5=6439692168031ac645617e5545a995d0	Department of Medical Sciences, Clinical Chemistry, Uppsala University, Uppsala, Sweden; Department of Medical Sciences, Cancer Pharmacology and Informatics, Uppsala University, Uppsala, Sweden; Department of Women's and Children's Health, Uppsala University, Uppsala, Sweden		Sweden		Human	Characterization and sperm interaction
134	PubMed and Scopus	20382443	Tarazona R., Delgado E., Guarnizo M.C., Roncero R.G., Morgado S., Sánchez-Correa B., Gordillo J.J., DeJulián J., Casado J.G.	Human prostasomes express CD48 and interfere with NK cell function	Immunobiology	2011	10.1016/j.imbio.2010.03.002	https://www.scopus.com/inward/record.uri?eid=2-s2.0-78649513531&doi=10.1016%2fj.imbio.2010.03.002&partnerID=40&md5=5f46357d1cdd986ad4342c173be943c1	University of Extremadura, Immunology Unit, Cáceres, Spain; Clínica Norba, Ginecología y Reproducción, Cáceres, Spain	CD48; NK cells; Prostasomes	Spain		Human	Characterization and sperm function
135	PubMed and Scopus	21555566	Tavoosidana G., Ronquist G., Darmanis S., Yan J., Carlsson L., Wu D., Conze T., Ek P., Semjonow A., Eltze E., Larsson A., Landegren U.D., Kamali-Moghaddam M.	Multiple recognition assay reveals prostasomes as promising plasma biomarkers for prostate cancer	Proceedings of the National Academy of Sciences of the United States of America	2011	10.1073/pnas.1019330108	https://www.scopus.com/inward/record.uri?eid=2-s2.0-79957673695&doi=10.1073%2fpnas.1019330108&partnerID=40&md5=e428c337f115d6812f57d0622794ff9e	Department of Immunology, Genetics and Pathology, Science for Life Laboratory, Uppsala University, SE-751 24 Uppsala, Sweden; Department of Medical Sciences, Clinical Chemistry, University Hospital, SE-751 85 Uppsala, Sweden; Department of Medical Biochemistry and Microbiology, Uppsala University, SE-751 23 Uppsala, Sweden; Prostate Center, Department of Urology, University Clinic, D-48129 Muenst…		Sweden		Human	Disease and biomarkers
136	Embase, PubMed and Scopus	22133690	Aalberts M., van Dissel-Emiliani F.M.F., van Adrichem N.P.H., van Wijnen M., Wauben M.H., Stout T.A., Stoorvogel W.	Identification of distinct populations of prostasomes that differentially express prostate stem cell antigen, annexin A1, and GLIPR2 in humans	Biology of Reproduction	2012	10.1095/biolreprod.111.095760	https://www.scopus.com/inward/record.uri?eid=2-s2.0-84860647491&doi=10.1095%2fbiolreprod.111.095760&partnerID=40&md5=5493272ded5160a80d555ab9ee4428dc	Department of Biochemistry and Cell Biology, Utrecht University, Utrecht, Netherlands; Department of Equine Sciences, Utrecht University, Utrecht, Netherlands; Meander Medical Center, BM Amersfoort, Netherlands	Annexin A1; Exosomes; Extracellular membrane vesicles; GLIPR2; Prostasomes; PSCA	Netherlands		Horse	Characterization
137	PubMed and Scopus	22552861	Caballero J., Frenette G., D'Amours O., Belleannée C., Lacroix-Pepin N., Robert C., Sullivan R.	Bovine sperm raft membrane associated Glioma Pathogenesis-Related 1-like protein 1 (GliPr1L1) is modified during the epididymal transit and is potentially involved in sperm binding to the zona pellucida	Journal of Cellular Physiology	2012	10.1002/jcp.24099	https://www.scopus.com/inward/record.uri?eid=2-s2.0-84865433034&doi=10.1002%2fjcp.24099&partnerID=40&md5=baaebce0ef9abb318eb2db9ae39f4d95	Faculté de Médecine, Département Obstétrique-Gynécologie, Centre de Recherche du CHUQ, Université Laval, Quebec, QC, Canada; Département des Sciences Animales, Université Laval, Quebec, QC, Canada		Canada		Cattle	Characterization and sperm interaction
138	PubMed and Scopus	22441796	Caballero J., Frenette G., D'Amours O., Dufour M., Oko R., Sullivan R.	ATP-binding cassette transporter G2 activity in the bovine spermatozoa is modulated along the epididymal duct and at ejaculation1	Biology of Reproduction	2012	10.1095/biolreprod.111.097477	https://www.scopus.com/inward/record.uri?eid=2-s2.0-84863445157&doi=10.1095%2fbiolreprod.111.097477&partnerID=40&md5=e2a61d46a563655c7b17c5eab4149cea	Centre de Recherche du Centre, Hospitalier de l'Université Laval (CHUQ-CHUL), Laval, QC, Canada; Centre de Recherche en Biologie de la Reproduction, Département d'Obstétrique et de Gynécologie, Université Laval, Laval, QC, Canada; Department of Anatomy and Cell Biology, Queen's University, Kingston, ON, Canada	ABCG2; ATP-binding cassette transporters; Bull spermatozoa; Epididymis	Canada		Cattle	Characterization and sperm interaction
139	PubMed and Scopus	22875906	D'Amours O., Frenette G., Bordeleau L.-J., Allard N., Leclerc P., Blondin P., Sullivan R.	Epididymosomes transfer epididymal sperm binding protein 1 (ELSPBP1) to dead spermatozoa during epididymal transit in bovine	Biology of Reproduction	2012	10.1095/biolreprod.112.100990 1-11	https://www.scopus.com/inward/record.uri?eid=2-s2.0-84869470651&doi=10.1095%2fbiolreprod.112.100990+1-11&partnerID=40&md5=6aae1ed877345e2038a8b31e4ce04ea8	Centre de Recherche du Centre Hospitalier, Université Laval, Ste Foy, QC, Canada; Centre de Recherche en Biologie de la Reproduction and Departement d'Obstetrique et de Gynecologie, UniversitéLava, Ste Foy, QC, Canada; ĹAlliance Boviteq Inc, Saint-Hyacinthe, QC, Canada	ELSPBP1; Epididymis; Epididymosomes; Sperm maturation	Canada		Cattle	Sperm interaction and sperm maturation
140	PubMed and Scopus	22024193	Hoen E.N.M.N.'., van der Vlist E.J., Aalberts M., Mertens H.C.H., Bosch B.J., Bartelink W., Mastrobattista E., van Gaal E.V.B., Stoorvogel W., Arkesteijn G.J.A., Wauben M.H.M.	Quantitative and qualitative flow cytometric analysis of nanosized cell-derived membrane vesicles	Nanomedicine: Nanotechnology, Biology, and Medicine	2012	10.1016/j.nano.2011.09.006	https://www.scopus.com/inward/record.uri?eid=2-s2.0-84862677632&doi=10.1016%2fj.nano.2011.09.006&partnerID=40&md5=225592ebb505217121a029b9097173ba	Department of Biochemistry and Cell Biology, Faculty of Veterinary Medicine, Utrecht University, Utrecht, Netherlands; Department of Virology, Faculty of Veterinary Medicine, Utrecht University, Utrecht, Netherlands; Department of Pharmaceutics, Utrecht Institute for Pharmaceutical Sciences (UIPS), Utrecht University, Utrecht, Netherlands; Department of Immunology, Faculty of Veterinary Medicine,…	Biomarkers; Cellular membrane vesicles; Dendritic cells; Exosomes; Flow cytometry; Microvesicles; Nanovesicles	Netherlands		Human	Characterization
141	PubMed and Scopus	22571763	Inayat S., Larsson A., Ronquist G.K., Ronquist G., Egberg N., Eliasson R., Carlsson L.	High levels of cathepsins B, L and S in human seminal plasma and their association with prostasomes	Andrologia	2012	10.1111/j.1439-0272.2012.01299.x	https://www.scopus.com/inward/record.uri?eid=2-s2.0-84868157971&doi=10.1111%2fj.1439-0272.2012.01299.x&partnerID=40&md5=511ca3f0d9fdddab4ac7ea97cb61214b	Department of Medical Sciences, Clinical Chemistry, Uppsala University, Uppsala, Sweden; Department of Molecular Medicine and Surgery, Section of Clinical Chemistry, The Karolinska Institute, Stockholm, Sweden; Andrology Laboratory, Queen Sophia's Hospital, Stockholm, Sweden	Cathepsin B; Cathepsin L; Cathepsin S; Prostasomes; Seminal plasma	Sweden		Human	Characterization
142	PubMed and Scopus	22750823	Krapf D., Chun Ruan Y., Wertheimer E.V., Battistone M.A., Pawlak J.B., Sanjay A., Pilder S.H., Cuasnicu P., Breton S., Visconti P.E.	CSrc is necessary for epididymal development and is incorporated into sperm during epididymal transit	Developmental Biology	2012	10.1016/j.ydbio.2012.06.017	https://www.scopus.com/inward/record.uri?eid=2-s2.0-84864368355&doi=10.1016%2fj.ydbio.2012.06.017&partnerID=40&md5=ff2d3782079fbaa4915401e565736660	Department of Veterinary and Animal Science, University of Massachusetts, 661 N Pleasant ST, Amherst, MA 01003, United States; Institute of Molecular and Cell Biology of Rosario (CONICET-UNR), S2002LRK Rosario, Argentina; Program in Membrane Biology and Center for Systems Biology, Massachusetts General Hospital and Harvard Medical School, Boston, MA 02114, United States; Instituto de Biologia y M…	Epididymal maturation; Extracellular trafficking; Sperm capacitation; Sperm motility; Src kinase	USA	Argentina	Rodents	Sperm interaction
143	PubMed and Scopus	22506029	Li H., Huang S., Guo C., Guan H., Xiong C.	Cell-free seminal mRNA and microRNA exist in different forms	PLoS ONE	2012	10.1371/journal.pone.0034566	https://www.scopus.com/inward/record.uri?eid=2-s2.0-84859590519&doi=10.1371%2fjournal.pone.0034566&partnerID=40&md5=bc09291212ab9e0f48e79af1292ae20b	Family Planning Research Institute/Center of Reproductive Medicine, Tongji Medical College, Huazhong University of Science and Technology, Wuhan, China; Wuhan Tongji Reproductive Medicine Hospital, Wuhan, China; Family Planning Department, Beijing Obstetrics and Gynecology Hospital, The Capital University of Medical Science, Beijing, China		China		Human	Characterization
144	PubMed and Scopus	22539202	Ronquist G.K., Larsson A., Stavreus-Evers A., Ronquist G.	Prostasomes are heterogeneous regarding size and appearance but affiliated to one DNA-containing exosome family	The Prostate	2012	10.1002/pros.22526	https://www.scopus.com/inward/record.uri?eid=2-s2.0-84867859797&doi=10.1002%2fpros.22526&partnerID=40&md5=b84a8363e429ee3ff83d1c8daea42068	Department of Medical Sciences, Clinical Chemistry, Uppsala University, 75185 Uppsala, Sweden; Department of Women's and Children's Health, Uppsala University, Uppsala, Sweden	CD38; DNA; exosomes; microvesicles; prostasomes; PSMA	Sweden		Human	Characterization
145	Scopus		Sundaram V., Srinivas M.S., Rao K.A., Pathy M.R., Sridharan T.B.	A comparative study of distribution of protein and cholesterol in various fractions of human semen from infertile and fertile subjects	International Journal of Infertility and Fetal Medicine	2012	10.5005/jp-journals-10016-1046	https://www.scopus.com/inward/record.uri?eid=2-s2.0-84883091561&doi=10.5005%2fjp-journals-10016-1046&partnerID=40&md5=ee0b6e59ba81de57d708efdf3983e559	Department of Industrial Biotechnology, SBST VIT University, Vellore, Tamil Nadu, India; Department of Embryology, Bangalore Assisted Conception Center, Bengaluru, Karnataka, India; Department of Assisted Reproduction, Bangalore Assisted Conception Center, Bengaluru, Karnataka, India; Department of Industrial Biotechnology, SBST VIT University, Vellore, Tamil Nadu, India; Department of Industrial…	Cholesterol; Infertility; Prostasomes; Seminal plasma; Spermatozoa	India		Human	Fertility/infertility
146	Embase, PubMed and Scopus	22207704	Suryawanshi A.R., Khan S.A., Joshi C.S., Khole V.V.	Epididymosome-mediated acquisition of MMSDH, an androgen-dependent and developmentally regulated epididymal sperm protein	Journal of Andrology	2012	10.2164/jandrol.111.014753	https://www.scopus.com/inward/record.uri?eid=2-s2.0-84869399752&doi=10.2164%2fjandrol.111.014753&partnerID=40&md5=c77c3cecc76ed62c08a4f8bc0b4511c0	Department of Gamete Immunobiology, National Institute for Research in Reproductive Health (ICMR), Mumbai, India; Institute of Life Sciences, Bhubaneswar, India	Androgen regulation; Epididymis; Infertility	India		Rodents	Sperm interaction and fertility/infertility
147	Embase, PubMed and Scopus	22940639	Aalberts M., Sostaric E., Wubbolts R., Wauben M.W.M., Nolte-'T Hoen E.N.M., Gadella B.M., Stout T.A.E., Stoorvogel W.	Spermatozoa recruit prostasomes in response to capacitation induction	Biochimica et Biophysica Acta - Proteins and Proteomics	2013	10.1016/j.bbapap.2012.08.008	https://www.scopus.com/inward/record.uri?eid=2-s2.0-84884672848&doi=10.1016%2fj.bbapap.2012.08.008&partnerID=40&md5=16fd563ba1fd87212711f3e598db1219	Department of Biochemistry and Cell Biology, Faculty of Veterinary Medicine, Utrecht University, P.O. Box 80.176, NL-3508 TD Utrecht, Netherlands; Department of Equine Sciences, Faculty of Veterinary Medicine, Utrecht University, P.O. Box 80.176, NL-3508 TD Utrecht, Netherlands; Department of Farm Animal Health, Faculty of Veterinary Medicine, Utrecht University, P.O. Box 80.176, NL-3508 TD Utrec…	Capacitation; Exosome; Extracellular vesicle; Prostasome; Sperm cell; Tyrosine phosphorylation	Netherlands		Horse	Sperm interaction
148	PubMed and Scopus	23177142	Asuvapongpatana S., Saewu A., Chotwiwatthanakun C., Vanichviriyakit R., Weerachatyanukul W.	Localization of cathepsin D in mouse reproductive tissues and its acquisition onto sperm surface during epididymal sperm maturation	Acta Histochemica	2013	10.1016/j.acthis.2012.10.005	https://www.scopus.com/inward/record.uri?eid=2-s2.0-84879841150&doi=10.1016%2fj.acthis.2012.10.005&partnerID=40&md5=e41a5ba72b5f15f97184713cdb4cb3ae	Department of Anatomy, Faculty of Science, Mahidol University, Bangkok, Thailand; Mahidol University, Nakhonsawan Campus, Nakhonsawan, Thailand	Cathepsin; Epididymis; Epididymosomes; Maturation; Mouse; Sperm	Thailand		Rodents	Characterization and sperm interaction
149	PubMed and Scopus	23803555	Belleannée C., Calvo E., Caballero J., Sullivan R.	Epididymosomes convey different repertoires of micrornas throughout the bovine epididymis	Biology of Reproduction	2013	10.1095/biolreprod.113.110486	https://www.scopus.com/inward/record.uri?eid=2-s2.0-84886877868&doi=10.1095%2fbiolreprod.113.110486&partnerID=40&md5=99c665d8685d4b329930519fdbd5a0c5	CHU de Québec Research Center, Department of Obstetrics and Gynecology, Laval University School of Medicine, QC, Canada; Laboratory of Endocrinology and Genomics, CHU de Québec Research Center, Department of Molecular Medicine, Laval University, QC, Canada	Epididymosomes; Intercellular communication; MicroRNAs; Sperm maturation	Canada		Cattle	Characterization
150	PubMed and Scopus	23539611	Belleannée C., Légaré C., Calvo É., Thimon V., Sullivan R.	MicroRNA signature is altered in both human epididymis and seminal microvesicles following vasectomy	Human Reproduction	2013	10.1093/humrep/det088	https://www.scopus.com/inward/record.uri?eid=2-s2.0-84878311582&doi=10.1093%2fhumrep%2fdet088&partnerID=40&md5=35ed2c31821de0f4668fbbec5b52bf7c	Centre de Recherche du CHUQ, Département d'Obstétrique-Gynécologie, Université Laval, Quebec City, QC, Canada; Laboratory of Endocrinology and Genomics, CHUL Research Center and Department of Molecular Medicine, Université Laval, Quebec City, QC, Canada; Département de Biologie, Université de la Martinique, Fort de France, France	epididymis; fertility; miRNAs; seminal microvesicles; vasectomy	Canada	France	Human	Male reproductive disorders and fertility/infertility
151	Embase, PubMed and Scopus	23404715	Brouwers J.F., Aalberts M., Jansen J.W.A., van Niel G., Wauben M.H., Stout T.A.E., Helms J.B., Stoorvogel W.	Distinct lipid compositions of two types of human prostasomes	Proteomics	2013	10.1002/pmic.201200348	https://www.scopus.com/inward/record.uri?eid=2-s2.0-84878667806&doi=10.1002%2fpmic.201200348&partnerID=40&md5=0878b695e9e71b57703b9617a300cea3	Department of Biochemistry and Cell Biology, Faculty of Veterinary Medicine, Utrecht University, Utrecht, Netherlands; Department of Equine Sciences, Faculty of Veterinary Medicine, Utrecht University, Utrecht, Netherlands; Institut Curie, Centre National de la Recherche Scientifique-Unité Mixte de Recherche, Paris, France	Cell biology; Exosomes; Lipid composition; Prostasomes; Prostate; Seminal plasma	Netherlands	France	Human	Characterization
152	PubMed and Scopus	23785420	Caballero J.N., Frenette G., Belleannée C., Sullivan R.	CD9-Positive Microvesicles Mediate the Transfer of Molecules to Bovine Spermatozoa during Epididymal Maturation	PLoS ONE	2013	10.1371/journal.pone.0065364	https://www.scopus.com/inward/record.uri?eid=2-s2.0-84878967075&doi=10.1371%2fjournal.pone.0065364&partnerID=40&md5=20ba898e1206342d4e64b5afa3212136	Centre de Recherche du Centre Hospitalier Universitaire de Québec (CRCHU de Québec), Université Laval, Québec, PQ, Canada; Centre de Recherche en Biologie de la Reproduction, Département d'Obstétrique, Gynécologie et Reproduction, Université Laval, Québec, PQ, Canada		Canada		Cattle	Sperm maturation
153	PubMed and Scopus	23578769	Franz C., Böing A.N., Hau C.M., Montag M., Strowitzki T., Nieuwland R., Toth B.	Procoagulant tissue factor-exposing vesicles in human seminal fluid	Journal of Reproductive Immunology	2013	10.1016/j.jri.2013.02.002	https://www.scopus.com/inward/record.uri?eid=2-s2.0-84877813403&doi=10.1016%2fj.jri.2013.02.002&partnerID=40&md5=bc4e92be0f5b4d872317d8ba51fa249f	Department of Gynaecological Endocrinology and Fertility Disorders, Ruprecht-Karls University of Heidelberg, Voßstr. 9, 69115 Heidelberg, Germany; Department of Clinical Chemistry, Academic Medical Centre Amsterdam, Meibergerdreef 9, Afdeling LEKC F1-205, 1105 AZ Amsterdam, Netherlands	Coagulation; Flow cytometry; Microparticles; Seminal fluid; Tissue factor; Transmission electron microscopy	Germany	Netherlands	Human	Characterization
154	PubMed and Scopus	23124857	Joshi C.S., Suryawanshi A.R., Khan S.A., Balasinor N.H., Khole V.V.	Liprin α3: A putative estrogen regulated acrosomal protein	Histochemistry and Cell Biology	2013	10.1007/s00418-012-1044-y	https://www.scopus.com/inward/record.uri?eid=2-s2.0-84876668955&doi=10.1007%2fs00418-012-1044-y&partnerID=40&md5=73c1a6ec6e59b54ced82ce9b0a54c93c	Department of Gamete Immunobiology, National Institute for Research in Reproductive Health (ICMR), J. M. Street, Parel, Mumbai 400012, India; Institute of Life Sciences, Bhubaneswar 751023, India; Department of Neuroendocrinology, National Institute for Research in Reproductive Health (ICMR), J. M. Street, Parel, Mumbai 400012, India	Acrosome; Estrogen; Liprin α3; Sperm; Testis and epididymis	India		Rodents	Characterization
155	Embase, PubMed and Scopus	23836758	Kovak MR, Saraswati S, Goddard SD, Diekman AB.	Proteomic identification of galectin-3 binding ligands and characterization of galectin-3 proteolytic cleavage in human prostasomes	Andrology	2013	10.1111/j.2047-2927.2013.00099.x	https://pubmed.ncbi.nlm.nih.gov/23836758/	Department of Biochemistry and Molecular Biology, College of Medicine, University of Arkansas for Medical Sciences, Little Rock, AR, USA	Adhesion proteins; Enzyme; Prostasomes; Proteomics	USA		Human	Characterization
156	PubMed and Scopus	23699388	Patel R., Al-Dossary A.A., Stabley D.L., Barone C., Galileo D.S., Strehler E.E., Martin-DeLeon P.A.	Plasma membrane Ca2+-ATPase 4 in murine epididymis: Secretion of splice variants in the luminal fluid and a role in sperm maturation	Biology of Reproduction	2013	10.1095/biolreprod.113.108712	https://www.scopus.com/inward/record.uri?eid=2-s2.0-84889050012&doi=10.1095%2fbiolreprod.113.108712&partnerID=40&md5=cea45ca16ac4704e365e58e4f56d5492	Department of Biological Sciences, University of Delaware, Newark, DE, United States; A.I. DuPont Hospital for Children, Wilmington, DE, United States; Department of Biochemistry and Molecular Biology, Mayo Clinic College of Medicine, Rochester, MN, United States	Calcium regulation; CASK; Epididymis; Epididymosomes; Plasma membrane calcium pump; PMCA; Sperm maturation	USA		Rodents	Characterization and sperm function
157	PubMed and Scopus	23489476	Piehl L.L., Fischman M.L., Hellman U., Cisale H., Miranda P.V.	Boar seminal plasma exosomes: Effect on sperm function and protein identification by sequencing	Theriogenology	2013	10.1016/j.theriogenology.2013.01.028	https://www.scopus.com/inward/record.uri?eid=2-s2.0-84878014603&doi=10.1016%2fj.theriogenology.2013.01.028&partnerID=40&md5=ad89a56036bf6ceec9c46de299f3fd3e	Cátedra de Física and Instituto de Bioquímica y Medicina Molecular, IBIMOL (UBA-CONICET), Facultad de Farmacia y Bioquímica, Universidad de Buenos Aires, Buenos Aires, Argentina; Laboratorio de Calidad Seminal y Criopreservación de Gametas, Cátedra de Física Biológica, INITRA, Facultad de Ciencias Veterinarias, Universidad de Buenos Aires, Buenos Aires, Argentina; Ludwig Institute for Cancer Rese…	Boar; Exosome; Prostasome; Seminal plasma; Sperm capacitation	Argentina	Sweden	Porcine	Characterization
158	Embase, PubMed and Scopus	23909385	Ronquist G.K., Ek B., Ronquist G., Morrell J., Carlsson L., Larsson A.	Biochemical characterization of stallion prostasomes and comparison to their human counterparts	Systems Biology in Reproductive Medicine	2013	10.3109/19396368.2013.822612	https://www.scopus.com/inward/record.uri?eid=2-s2.0-84894160284&doi=10.3109%2f19396368.2013.822612&partnerID=40&md5=95daf6e700c7e52f4fec6478336dae6a	Department of Medical Sciences, Clinical Chemistry, University Hospital, Uppsala, Sweden; Department of Analytical Chemistry, Science for Life Laboratory, Uppsala University, Uppsala, Sweden; Department of Clinical Sciences, Division of Reproduction, Swedish University of Agricultural Sciences, Uppsala, Sweden	Lipid raft; Microvesicles; Prostasomes; Reproduction; Stallion	Sweden		Horse	Characterization
159	Embase, PubMed and Scopus	23707955	Ronquist K.G., Ek B., Morrell J., Stavreus-Evers A., Ström Holst B., Humblot P., Ronquist G., Larsson A.	Prostasomes from four different species are able to produce extracellular adenosine triphosphate (ATP)	Biochimica et Biophysica Acta - General Subjects	2013	10.1016/j.bbagen.2013.05.019	https://www.scopus.com/inward/record.uri?eid=2-s2.0-84879495832&doi=10.1016%2fj.bbagen.2013.05.019&partnerID=40&md5=21c3b7071fabd7e6ada69069160e9842	Department of Medical Sciences, Clinical Chemistry, Uppsala University, SE-751 85 Uppsala, Sweden; Department of Analytical Chemistry, Science for Life Laboratory, Uppsala University, SE-751 24 Uppsala, Sweden; Department of Clinical Sciences, Division of Reproduction, Swedish University of Agricultural Sciences, SE-750 07 Uppsala, Sweden; Department of Women's and Children's Health, Uppsala Univ…	Energy metabolism; Extracellular ATP; Microvesicles; Prostasomes; Seminal plasma	Sweden		Human, cattle, dog and horse	Characterization
160	Embase, PubMed and Scopus	23341497	Ronquist K.G., Ek B., Stavreus-Evers A., Larsson A., Ronquist G.	Human prostasomes express glycolytic enzymes with capacity for ATP production	American Journal of Physiology - Endocrinology and Metabolism	2013	10.1152/ajpendo.00511.2012	https://www.scopus.com/inward/record.uri?eid=2-s2.0-84877303731&doi=10.1152%2fajpendo.00511.2012&partnerID=40&md5=177658ec8e51583a97be6c7ab57213d9	Department of Medical Sciences, Clinical Chemistry, Uppsala University, Uppsala, Sweden; Department of Analytical Chemistry, Science for Life Laboratory, Uppsala University, Uppsala, Sweden; Department of Women's and Children's Health, Uppsala University, Uppsala, Sweden	Adenosine 5'-triphosphate; ATPase; Exosomes; Glyceraldehyde 3-phoshate dehydrogenase; Glycolytic enzymes; Prostasomes	Sweden		Human	Characterization
161	PubMed and Scopus	23715721	Schwarz A., Wennemuth G., Post H., Brandenburger T., Aumüller G., Wilhelm B.	Vesicular transfer of membrane components to bovine epididymal spermatozoa	Cell and Tissue Research	2013	10.1007/s00441-013-1633-7	https://www.scopus.com/inward/record.uri?eid=2-s2.0-84883224106&doi=10.1007%2fs00441-013-1633-7&partnerID=40&md5=7f01b7038fd3b81d48e343a9ac00a4f2	Department of Anatomy and Cell Biology, Philipps University of Marburg, Robert-Koch-Strasse 8, 35037 Marburg, Germany; Department of Anatomy, University Clinic Essen, Essen, Germany; Department of Anesthesiology, University Hospital Düsseldorf, Düsseldorf, Germany	Bovine; Epididymis; Epididymosomes; PMCA4; Sperm maturation	Germany		Cattle	Sperm interaction
162	Embase, PubMed and Scopus	25154396	Corrigan L., Redhai S., Leiblich A., Fan S.-J., Perera S.M.W., Patel R., Gandy C., Mark Wainwright S., Morris J.F., Hamdy F., Goberdhan D.C.I., Wilson C.	BMP-regulated exosomes from Drosophila male reproductive glands reprogram female behavior	Journal of Cell Biology	2014	10.1083/jcb.201401072	https://www.scopus.com/inward/record.uri?eid=2-s2.0-84906847879&doi=10.1083%2fjcb.201401072&partnerID=40&md5=7d6f338af4822befc31070ba0e9cca94	Department of Physiology, Anatomy and Genetics, University of Oxford, Oxford OX1 3QX, England, United Kingdom; Nuffield Department of Surgical Sciences, University of Oxford, Oxford OX1 3QX, England, United Kingdom		United Kingdom		Fly	EV function
163	Embase, PubMed and Scopus	25407601	Madison M.N., Roller R.J., Okeoma C.M.	Human semen contains exosomes with potent anti-HIV-1 activity	Retrovirology	2014	10.1186/s12977-014-0102-z	https://www.scopus.com/inward/record.uri?eid=2-s2.0-84934928627&doi=10.1186%2fs12977-014-0102-z&partnerID=40&md5=6794adabd0ebf8eb28aa811dbc072ed7	University of Iowa, Department of Microbiology, Carver College of Medicine, 51 Newton Road, Iowa City, IA 52242-1109, United States; University of Iowa, Interdisciplinary Program in Molecular and Cellular Biology, Iowa City, IA 52242, United States	Exosome; HIV-1; HSV; mAIDS; Semen	USA		Human	Disease
164	Embase, PubMed and Scopus	24838567	Vojtech L., Woo S., Hughes S., Levy C., Ballweber L., Sauteraud R.P., Strobl J., Westerberg K., Gottardo R., Tewari M., Hladik F.	Exosomes in human semen carry a distinctive repertoire of small non-coding RNAs with potential regulatory functions	Nucleic Acids Research	2014	10.1093/nar/gku347	https://www.scopus.com/inward/record.uri?eid=2-s2.0-84903160226&doi=10.1093%2fnar%2fgku347&partnerID=40&md5=97099ae5161ae62a216360c9ad84c294	Department of Obstetrics and Gynecology, University of Washington, Seattle, United States; Vaccine and Infectious Disease Division, Fred Hutchinson Cancer Research Center, Seattle, United States; Department of Medicine, University of Washington, Seattle, United States; Human Biology Division, Fred Hutchinson Cancer Research Center, Seattle, United States		USA		Human	Characterization
165	PubMed and Scopus	25815750	Akintayo A., Légaré C., Sullivan R.	Dicarbonyl L-xylulose reductase (DCXR), a "moonlighting protein" in the bovine epididymis	PLoS ONE	2015	10.1371/journal.pone.0120869	https://www.scopus.com/inward/record.uri?eid=2-s2.0-84929224295&doi=10.1371%2fjournal.pone.0120869&partnerID=40&md5=544460a290a660f67274935fd5e15eb8	Département d'Obstétrique, Gynécologie et Reproduction, Université Laval, Faculté de Medicine, Québec, Canada		Canada		Cattle	Characterization and sperm function
166	PubMed and Scopus	26345709	Andrews R.E., Galileo D.S., Martin-DeLeon P.A.	Plasma membrane Ca2+-ATPase 4: Interaction with constitutive nitric oxide synthases in human sperm and prostasomes which carry Ca2+/CaMdependent serine kinase	Molecular Human Reproduction	2015	10.1093/molehr/gav049	https://www.scopus.com/inward/record.uri?eid=2-s2.0-84949809689&doi=10.1093%2fmolehr%2fgav049&partnerID=40&md5=80547d259e3902e8462046d787169e89	Department of Biological Sciences, University of Delaware, Newark, DE 17916, United States	Calcium efflux; Male infertility; Nitric oxide regulation; Prostasomes; Sperm motility	USA		Human	Characterization, sperm function and fertility/infertility
167	Embase, PubMed and Scopus	26065901	Chiasserini D., Mazzoni M., Bordi F., Sennato S., Susta F., Orvietani P.L., Binaglia L., Palmerini C.A.	Identification and Partial Characterization of Two Populations of Prostasomes by a Combination of Dynamic Light Scattering and Proteomic Analysis	Journal of Membrane Biology	2015	10.1007/s00232-015-9810-0	https://www.scopus.com/inward/record.uri?eid=2-s2.0-84945443467&doi=10.1007%2fs00232-015-9810-0&partnerID=40&md5=6b09b0d4a1cbd64df2dfa0eb12881a6e	Sezione di Neurologia, Dipartimento di Medicina, Università degli Studi di Perugia, Perugia, Italy; Dipartimento di Scienze Agrarie, Alimentari ed Ambientali, Unità di Ricerca di Biochimica e Biologia Molecolare, Via del Giochetto, Perugia, 06125, Italy; Sez di Fisiologia e Biochimica, Dipartimento di Medicina Sperimentale, Università degli Studi di Perugia, Perugia, Italy; Dipartimento di Fisica…	Dynamic light scattering; Exosomes; Prostasome; Proteomics; Seminal vesicle	Italy		Human	Characterization
168	PubMed and Scopus	26272980	Dubois L., Ronquist K.G., Ek B., Ronquist G., Larsson A.	Proteomic profiling of detergent resistant membranes (lipid rafts) of prostasomes	Molecular and Cellular Proteomics	2015	10.1074/mcp.M114.047530	https://www.scopus.com/inward/record.uri?eid=2-s2.0-84946100063&doi=10.1074%2fmcp.M114.047530&partnerID=40&md5=bd9965f0ce865bbfc34b42c4593c9d5f	Clinical Chemistry, Department of Medical Sciences, Uppsala University Hospital, Uppsala, SE-751 85, Sweden; Department of Analytical Chemistry, Science for Life Laboratory, Uppsala University, Uppsala, 751 24, Sweden		Sweden		Human	Characterization
169	Embase, PubMed and Scopus	25783430	Dubois L., Stridsberg M., Kharaziha P., Chioureas D., Meersman N., Panaretakis T., Ronquist K.G.	Malignant cell-derived extracellular vesicles express different chromogranin epitopes compared to prostasomes	The Prostate	2015	10.1002/pros.22990	https://www.scopus.com/inward/record.uri?eid=2-s2.0-84929989707&doi=10.1002%2fpros.22990&partnerID=40&md5=b47376192484a5c34a86a56ce18f74b6	Clinical Chemistry, Department of Medical Sciences, Uppsala University Hospital, Uppsala, SE-751 85, Sweden; Department of Oncology-Pathology, Karolinska Institutet, Stockholm, Sweden; ERASMUS, KAHO Hogeschool, Ghent, Belgium	chromogranins; DU145; extracellular vesicles; LNCaP; PC3; prostasomes; prostate cancer; synaptophysin	Sweden	Belgium	Human	Disease and biomarkers
170	PubMed	26296522	Goericke-Pesch S, Hauck S, Failing K, Wehrend A.	Effect of seminal plasma vesicular structures in canine frozen-thawed semen	Theriogenology	2015	10.1016/j.theriogenology.2015.07.033	https://reader.elsevier.com/reader/sd/pii/S0093691X15003921?token=923FBB97C48AC0FB7F06CC6E8C65239724F4100E5F4F9CE43E68159FD5B222A6194F82AE5F00B2EEAC95A726BFAF6231&originRegion=eu-west-1&originCreation=20220128205102	Clinic for Obstetrics, Gynecology and Andrology of Large and Small Animals, Justus-Liebig-University Giessen, Giessen, Germany	Dog, prostasome, membranous vesicle, frozen semen, semen quality	Germany		Dog	Sperm function
171	PubMed and Scopus	26142562	Goericke-Pesch S., Hauck S., Bergmann M., Wehrend A.	Morphological characterisation of vesicular structures in the canine ejaculate	Micron	2015	10.1016/j.micron.2015.05.017	https://www.scopus.com/inward/record.uri?eid=2-s2.0-84946476980&doi=10.1016%2fj.micron.2015.05.017&partnerID=40&md5=1fb7dfa439f1d4681ae49be474b63353	Clinic for Obstetrics, Gynecology and Andrology of Large and Small Animals, Justus-Liebig-University Giessen, Frankfurter Str. 106, Giessen, 35392, Germany; Department of Large Animal Sciences, Section for Veterinary Reproduction and Obstetrics, Faculty of Health and Medical Sciences, University of Copenhagen, Dyrlægevej 68, Frederiksberg C, 1870, Denmark; Institute of Veterinary Anatomy, Histolo…	Dog; Membrane vesicles; Prostasomes; Transmission electron microscopy	Germany	Denmark	Dog	Characterization
172	Embase, PubMed and Scopus	26563734	Höög J.L., Lötvall J.	Diversity of extracellular vesicles in human ejaculates revealed by cryo-electron microscopy	Journal of Extracellular Vesicles	2015	10.3402/jev.v4.28680	https://www.scopus.com/inward/record.uri?eid=2-s2.0-84975819858&doi=10.3402%2fjev.v4.28680&partnerID=40&md5=18d667ed0a37820bc52594c95c6b92ea	Krefting Research Centre, Institute of Medicine, Sahlgrenska Academy, University of Gothenburg, Gothenburg, Sweden	cryo-electron tomography; double bilayer; exosomes; male fertility; microparticle; microvesicle; seminal fluid; spikes; surface coat	Sweden		Human	Characterization and fertility/infertility
173	PubMed and Scopus	25996942	Hughes J., Berger T.	Development of apical blebbing in the boar epididymis	PLoS ONE	2015	10.1371/journal.pone.0126848	https://www.scopus.com/inward/record.uri?eid=2-s2.0-84930617724&doi=10.1371%2fjournal.pone.0126848&partnerID=40&md5=ef162acb2a64c0090af4a3e32b9cc97f	Department of Animal Science, University of California Davis, Davis, CA, United States		USA		Porcine	Biogenesis
174	PubMed and Scopus	26071953	Johnson G.D., Mackie P., Jodar M., Moskovtsev S., Krawetz S.A.	Chromatin and extracellular vesicle associated sperm RNAs	Nucleic Acids Research	2015	10.1093/nar/gkv591	https://www.scopus.com/inward/record.uri?eid=2-s2.0-84954329898&doi=10.1093%2fnar%2fgkv591&partnerID=40&md5=d168cfdd447f3306c01e67c12eec06d2	Center for Molecular Medicine and Genetics, Wayne State University, School of Medicine, Detroit, MI 48201, United States; CReATe Fertility Centre, Toronto, ON M5G 1N8, Canada; Department of Obstetrics and Gynecology, Wayne State University, School of Medicine, Detroit, MI 48201, United States; Department of Obstetrics and Gynaecology, University of TorontoON M5G 1E2, Canada		USA	Canada	Rodents	Sperm interaction
175	PubMed and Scopus	25880110	Madison M.N., Jones P.H., Okeoma C.M.	Exosomes in human semen restrict HIV-1 transmission by vaginal cells and block intravaginal replication of LP-BM5 murine AIDS virus complex	Virology	2015	10.1016/j.virol.2015.03.040	https://www.scopus.com/inward/record.uri?eid=2-s2.0-84927550323&doi=10.1016%2fj.virol.2015.03.040&partnerID=40&md5=be86ecd42e82e7d4289e4cfb89a60af5	Department of Microbiology, Carver College of Medicine, University of Iowa, Iowa City, IA 52242-1109, United States; Interdisciplinary Program in Molecular and Cellular Biology, University of Iowa, Iowa City, IA 52242, United States	Exosome; HIV; LP-BM5 virus; MAIDS; Murine AIDS; Semen; Vaginal epithelia	USA		Human	Disease
176	PubMed and Scopus	25809561	Mogielnicka-Brzozowska M., Strzezek R., Wasilewska K., Kordan W.	Prostasomes of canine seminal plasma - zinc-binding ability and effects on motility characteristics and plasma membrane integrity of spermatozoa	Reproduction in Domestic Animals	2015	10.1111/rda.12516	https://www.scopus.com/inward/record.uri?eid=2-s2.0-84928306038&doi=10.1111%2frda.12516&partnerID=40&md5=599d6113c6e53d826e4aef9844dd80f6	Department of Animal Biochemistry and Biotechnology, University of Warmia and Mazury in Olsztyn, Olsztyn, Poland		Poland		Dog	Sperm function
177	Embase, PubMed and Scopus	27424049	Abu-Halima M., Ludwig N., Hart M., Leidinger P., Backes C., Keller A., Hammadeh M., Meese E.	Altered micro-ribonucleic acid expression profiles of extracellular microvesicles in the seminal plasma of patients with oligoasthenozoospermia	Fertility and Sterility	2016	10.1016/j.fertnstert.2016.06.030	https://www.scopus.com/inward/record.uri?eid=2-s2.0-84979703608&doi=10.1016%2fj.fertnstert.2016.06.030&partnerID=40&md5=a0e4228bd0f41f1daa28f7fa4890f383	Department of Human Genetics, Saarland University, Homburg/Saar, Germany; Department of Obstetrics and Gynecology, IVF and Andrology Laboratory, Saarland University, Homburg/Saar, Germany; Department of Clinical Bioinformatics, Saarland University, Saarbruecken, Germany	Exosomes; male infertility; microRNA; seminal plasma; spermatogenesis	Germany		Human	Male reproductive disorders and fertility/infertility
178	Embase, PubMed and Scopus	28164613	Carlsson L., Ronquist G., Elisasson R., Dubois L., Ronquist K.G., Larsson A.	High concentrations of the angiogenic peptide VEGF-A in seminal fluid and its association to prostasomes	Clinical Laboratory	2016	10.7754/Clin.Lab.2016.151229	https://www.scopus.com/inward/record.uri?eid=2-s2.0-84988362896&doi=10.7754%2fClin.Lab.2016.151229&partnerID=40&md5=6bffc211ea4c07df6fc415685b839423	Department of Medical Sciences, Clinical Chemistry, University Hospital, Uppsala, S-751 85, Sweden; Andrology Laboratory, Sophia Hospital, Stockholm, Sweden	Angiogenesis factor; ELISA; Prostasomes; Seminal fluid; Vascular endothelial growth factor	Sweden		Human	Characterization
179	Embase, PubMed and Scopus	26992236	Chen H., Yang P., Chu X., Huang Y., Liu T., Zhang Q., Li Q., Hu L., Waqas Y., Ahmed N., Chen Q.	Cellular evidence for nano-scale exosome secretion and interactions with spermatozoa in the epididymis of the Chinese soft-shelled turtle, Pelodiscus sinensis	Oncotarget	2016	10.18632/oncotarget.8092	https://www.scopus.com/inward/record.uri?eid=2-s2.0-84964716034&doi=10.18632%2foncotarget.8092&partnerID=40&md5=a43c51e7285dde3078970f754d7bfb58	Laboratory of Animal Cell Biology and Embryology, College of Veterinary Medicine, Nanjing Agricultural University, Nanjing, Jiangsu Province, China	Chinese soft-shelled turtle; Epididymis; Interaction; Nano-scale exosomes; Pathology Section; Spermatozoa	China		Reptile	Biogenesis
180	PubMed and Scopus	26395865	D'Amours O., Frenette G., Caron P., Belleannée C., Guillemette C., Sullivan R.	Evidences of Biological Functions of Biliverdin Reductase A in the Bovine Epididymis	Journal of Cellular Physiology	2016	10.1002/jcp.25200	https://www.scopus.com/inward/record.uri?eid=2-s2.0-84956686365&doi=10.1002%2fjcp.25200&partnerID=40&md5=8bcf283d2edce69c2e487229a67d3d1a	Departement d'obstetrique, gynécologie et reproduction, Faculté de Médecine, Centre de Recherche du Centre Hospitalier Universitaire de Québec, Université LavalQC, Canada; Laboratoire de pharmacogénomique, Faculté de Pharmacie, Centre de Recherche du Centre Hospitalier Universitaire de Québec, Université LavalQC, Canada		Canada		Cattle	Sperm function
181	PubMed and Scopus	27542209	Du J., Shen J., Wang Y., Pan C., Pang W., Diao H., Dong W.	Boar seminal plasma exosomes maintain sperm function by infiltrating into the sperm membrane	Oncotarget	2016	10.18632/oncotarget.11315	https://www.scopus.com/inward/record.uri?eid=2-s2.0-84991383932&doi=10.18632%2foncotarget.11315&partnerID=40&md5=f04a4f2cb4dbc608242135780225c406	College of Animal Science and Technology, Northwest A and F University, Yangling, Shaanxi, China; NPFPC Key Laboratory of Contraceptives and Devices, Shanghai Institute of Planned Parenthood Research (SIPPR), Institutes of Reproduction and Development, Fudan University, Shanghai, China	Boar sperm quality; Capacitation; Liquid storage; Pathology Section; Seminal plasma exosomes	China		Porcine	Sperm interaction and sperm function
182	Embase and Scopus	27695046	Jerczynski O., Lacroix-Pépin N., Boilard E., Calvo E., Bernet A., Fortier M.A., Björkgren I., Sipilä P., Belleannée C.	Role of Dicer1-dependent factors in the paracrine regulation of epididymal gene expression	PLoS ONE	2016	10.1371/journal.pone.0163876	https://www.scopus.com/inward/record.uri?eid=2-s2.0-84991235560&doi=10.1371%2fjournal.pone.0163876&partnerID=40&md5=cc5a0b004aa5f4b8c579efca919c708b	Department of Obstetrics, Gynecology and Reproduction, Université Laval, CHU de Québec Research Center (CHUL), Quebec City, QC, Canada; Department of Immunity and Infectious Diseases, Université Laval, CHU de Québec Research Center (CHUL), Quebec City, QC, Canada; Endocrinology Unit, CHU de Québec Research Center (CHUL), Quebec City, QC, Canada; Department of Physiology, Institute of Biomedicine,…		Canada	Finland	Rodents	Characterization
183	Embase and Scopus	27639309	Milutinovic B., Mitic N., Roncevic J., Goc S., Jankovic M.	Glycome complexity of human seminal plasma high molecular mass components: Evaluation of the contribution of acid-soluble glycoproteins/mucins and extracellular vesicles	Archives of Biochemistry and Biophysics	2016	10.1016/j.abb.2016.09.005	https://www.scopus.com/inward/record.uri?eid=2-s2.0-84988507774&doi=10.1016%2fj.abb.2016.09.005&partnerID=40&md5=2b4b2b1af6c874910f26fd6241b3f746	University of Belgrade, Institute for the Application of Nuclear Energy, INEP, Banatska 31b, Zemun, 11080, Serbia	Extracellular vesicles; Glycome; Mucins; Seminal plasma	Serbia		Human	Biomarkers
184	PubMed and Scopus	26825631	Murta D., Batista M., Silva E., Trindade A., Henrique D., Duarte A., Lopes-da-Costa L.	Notch signaling in the epididymal epithelium regulates sperm motility and is transferred at a distance within epididymosomes	Andrology	2016	10.1111/andr.12144	https://www.scopus.com/inward/record.uri?eid=2-s2.0-84959462278&doi=10.1111%2fandr.12144&partnerID=40&md5=7f8e77a94b66febc4124437a54c0cc56	Reproduction and Development, CIISA, Faculty of Veterinary Medicine, University of Lisbon, Lisbon, Portugal; CBIOS - Research Centre for Biosciences and Health Technologies, Faculty of Veterinary Medicine, Lusófona University of Humanities and Technologies, Lisboa, Portugal; Gulbenkian Institute of Science, Oeiras, Portugal; Institute of Molecular Medicine, Faculty of Medicine, University of Lisb…	DAPT; Epididymis; Mouse; Notch; Spermatozoa	Portugal		Rodents	Characterization
185	PubMed and Scopus	27549865	Reilly J.N., McLaughlin E.A., Stanger S.J., Anderson A.L., Hutcheon K., Church K., Mihalas B.P., Tyagi S., Holt J.E., Eamens A.L., Nixon B.	Characterisation of mouse epididymosomes reveals a complex profile of microRNAs and a potential mechanism for modification of the sperm epigenome	Scientific Reports	2016	10.1038/srep31794	https://www.scopus.com/inward/record.uri?eid=2-s2.0-84984645299&doi=10.1038%2fsrep31794&partnerID=40&md5=08aa1b4906ee680be8795b7484851a29	Priority Research Centre for Reproduction, School of Environmental and Life Sciences, Discipline of Biological Sciences, University of Newcastle, Callaghan, NSW 2308, Australia; School of Biological Sciences, University of Auckland, Auckland, 1142, New Zealand; Australian Genome Research Facility Ltd, Walter and Eliza Hall Institute, Parkville, VIC 3052, Australia; School of Biomedical Sciences a…		Australia	New Zeland	Rodents	Characterization
186	PubMed and Scopus	26721685	Sharma U., Conine C.C., Shea J.M., Boskovic A., Derr A.G., Bing X.Y., Belleannee C., Kucukural A., Serra R.W., Sun F., Song L., Carone B.R., Ricci E.P., Li X.Z., Fauquier L., Moore M.J., Sullivan R., Mello C.C., Garber M., Rando O.J.	Biogenesis and function of tRNA fragments during sperm maturation and fertilization in mammals	Science	2016	10.1126/science.aad6780	https://www.scopus.com/inward/record.uri?eid=2-s2.0-84961289482&doi=10.1126%2fscience.aad6780&partnerID=40&md5=333261c1d0af08f7f2925881e829738a	Department of Biochemistry and Molecular Pharmacology, University of Massachusetts Medical School, Worcester, MA 01605, United States; Program in Molecular Medicine, University of Massachusetts Medical School, Worcester, MA 01605, United States; Program in Bioinformatics and Integrative Biology, University of Massachusetts Medical School, Worcester, MA 01605, United States; Department of Obstetri…		USA	Canada	Rodents	Characterization, sperm interaction and fertility/infertility
187	Scopus		Skoczek M., Nosek M., Weroński P.	Voltammetric monitoring of prostasome aggregation and self-fusion	Electrochimica Acta	2016	10.1016/j.electacta.2015.12.144	https://www.scopus.com/inward/record.uri?eid=2-s2.0-84954550391&doi=10.1016%2fj.electacta.2015.12.144&partnerID=40&md5=820a44ca2621229d8d0f85966432ea4d	Jerzy Haber Institute of Catalysis and Surface Chemistry, Polish Academy of Sciences, Niezapominajek 8, Kraków, 30-239, Poland	Chronoamperometry; CV-RDE; Cyclic Voltammetry; Multilayers; Prostasomes	Poland		Human	Sperm interaction
188	Embase and Scopus	27445316	Whelly S., Muthusubramanian A., Powell J., Johnson S., Hastert M.C., Cornwall G.A.	Cystatin-related epididymal spermatogenic subgroup members are part of an amyloid matrix and associated with extracellular vesicles in the mouse epididymal lumen	Molecular Human Reproduction	2016	10.1093/molehr/gaw049	https://www.scopus.com/inward/record.uri?eid=2-s2.0-84997840981&doi=10.1093%2fmolehr%2fgaw049&partnerID=40&md5=5974cb53e7a750c05cc80f93de21fd2c	Department of Cell Biology and Biochemistry, Texas Tech University Health Sciences Center, 3601 4th Street, Lubbock, TX 79430, United States; College of Arts and Sciences Microscopy, Texas Tech University, Canton and Main, Lubbock, TX 79409, United States	amyloid; cystatin; epididymal protein; extracellular vesicles; sperm maturation	USA		Rodents	Disease
189	PubMed and Scopus	28330469	Korbakis D., Schiza C., Brinc D., Soosaipillai A., Karakosta T.D., Légaré C., Sullivan R., Mullen B., Jarvi K., Diamandis E.P., Drabovich A.P.	Preclinical evaluation of a TEX101 protein ELISA test for the differential diagnosis of male infertility	BMC Medicine	2017	10.1186/s12916-017-0817-5	https://www.scopus.com/inward/record.uri?eid=2-s2.0-85016121282&doi=10.1186%2fs12916-017-0817-5&partnerID=40&md5=793fc0aba28f4d48b8691c63c009a6de	University of Toronto, Department of Laboratory Medicine and Pathobiology, Toronto, ON M5T 3L9, Canada; Lunenfeld-Tanenbaum Research Institute, Mount Sinai Hospital, Toronto, ON M5T 3L9, Canada; Mount Sinai Hospital, Department of Pathology and Laboratory Medicine, Toronto, ON M5T 3L9, Canada; University Health Network, Department of Clinical Biochemistry, Toronto, Canada; Faculté de Medicine, Un…	Azoospermia; Immunoassay; Male infertility; Mass spectrometry; Oligospermia; Seminal microvesicles; Seminal plasma; Testis-expressed sequence 101 protein; TEX101	Canada		Human	Male reproductive disorders and fertility/infertility
190	PubMed	28660234	Madison MN, Welch JL, Okeoma CM.	Isolation of Exosomes from Semen for in vitro Uptake and HIV-1 Infection Assays	Bio-protocol	2017	10.21769/BioProtoc.2216	https://bio-protocol.org/e2216	Interdisciplinary Program in Molecular and Cellular Biology, University of Iowa, Iowa City, USA	Semen, exosomes, extracellular vesicles, prostasomes, HIV	USA		Human	Isolation and disease
191	PubMed	29156776	Wang Y., Wang L., Gao H., Gao Y., Yang C., Ji H., Dong W.	UCHL1 expression and localization on testicular development and spermatogenesis of Chinese giant salamanders	Oncotarget	2017	10.18632/oncotarget.20910	https://www.scopus.com/inward/record.uri?eid=2-s2.0-85031499675&doi=10.18632%2foncotarget.20910&partnerID=40&md5=5268c9de6e46298e9233c6ad08a92b6e	College of Animal Science and Technology, Northwest A and F University, Yangling, 712100, China; Animal Husbandry and Veterinary Station of Chenggu County, Hanzhong, 723200, China	Chinese giant salamander; Extracellular vesicles; Germ cell niches; Male gonad development; UCHL1	China		Amphibians	Sperm function
192	PubMed and Scopus	28338013	Welch J.L., Madison M.N., Margolick J.B., Galvin S., Gupta P., Martínez-Maza O., Dash C., Okeoma C.M.	Effect of prolonged freezing of semen on exosome recovery and biologic activity	Scientific Reports	2017	10.1038/srep45034	https://www.scopus.com/inward/record.uri?eid=2-s2.0-85016137584&doi=10.1038%2fsrep45034&partnerID=40&md5=bbb1b8022f86a2082965087672b84abc	Department of Microbiology and Immunology, Carver College of Medicine, University of Iowa, 51 Newton Road, Iowa City, IA 52242-1109, United States; Miami Dade College, Homestead Campus, 500 College Terrace, Homestead, FL 33030, United States; Department of Molecular Microbiology and Immunology, John Hopkins Bloomberg School of Public Health, 615 N. Wolfe Street, Baltimore, MD 21205, United States…		USA		Human	EV function
193	PubMed and Scopus	28062807	Wu KZ, Li K, Galileo DS, Martin-DeLeon PA.	Junctional adhesion molecule A: expression in the murine epididymal tract and accessory organs and acquisition by maturing sperm	Molecular Human Reproduction	2017	10.1093/molehr/gaw082	https://academic.oup.com/molehr/article/23/2/132/2856441	Department of Biological Sciences, University of Delaware, 219 Mckinly Lab, Newark, DE 19716, USA	Epididymal luminal fluid; Epididymosomes; Infertility; Junctional adhesion molecule A; Phosphorylation; Post-testicular maturation; Sperm maturation	USA		Rodents	Sperm maturation and fertility/infertility
194	Embase, PubMed and Scopus	28914500	Yang C., Guo W.-B., Zhang W.-S., Bian J., Yang J.-K., Zhou Q.-Z., Chen M.-K., Peng W., Qi T., Wang C.-Y., Liu C.-D.	Comprehensive proteomics analysis of exosomes derived from human seminal plasma	Andrology	2017	10.1111/andr.12412	https://www.scopus.com/inward/record.uri?eid=2-s2.0-85029459645&doi=10.1111%2fandr.12412&partnerID=40&md5=5136fdc6ece6a674b24cf72c7c171919	Department of Urology, The Third Affiliated Hospital of Southern Medical University, Guangzhou, China; Department of Laboratory Medicine, Nanfang Hospital, Southern Medical University, Guangzhou, Guangdong, China	exosomes; proteomics; seminal plasma	China		Human	Characterization
195	Embase and PubMed	27676322	Zelli R, Orlandi R, Verstegen J, Troisi A, Elad Ngonput A, Menchetti L, Cardinali L, Polisca A.	Addition of different concentrations of prostasome-like vesicles at neutral or slightly alkaline pH decreases canine sperm motility	Andrology	2017	10.1111/andr.12286	https://onlinelibrary.wiley.com/doi/10.1111/andr.12286	Department Veterinary Medicine, Universita degli Studi di Perugia, Perugia, Italy	canine semen; computer-assisted sperm analysis; prostasome-like vesicles; sperm motility; spermatozoa	Italy	USA	Dog	Sperm function
196	Embase, PubMed and Scopus	29155178	Bai R., Latifi Z., Kusama K., Nakamura K., Shimada M., Imakawa K.	Induction of immune-related gene expression by seminal exosomes in the porcine endometrium	Biochemical and Biophysical Research Communications	2018	10.1016/j.bbrc.2017.11.100	https://www.scopus.com/inward/record.uri?eid=2-s2.0-85034824834&doi=10.1016%2fj.bbrc.2017.11.100&partnerID=40&md5=307b27c5ac5aab7d0e600e1c87d53faa	Animal Resource Science Center, Graduate School of Agricultural and Life Science, The University of Tokyo, Kasama, Ibaraki 319-2606, Japan; Department of Applied Animal Science, Graduate School of Biosphere Science, Hiroshima University, Higashi-Hiroshima, 739-8528, Japan	Endometrium; Exosomes; Immune-related genes; Porcine; Seminal plasma	Japan		Porcine	Female reproductive tract
197	Embase, PubMed and Scopus	29635626	Barceló M., Mata A., Bassas L., Larriba S.	Exosomal microRNAs in seminal plasma are markers of the origin of azoospermia and can predict the presence of sperm in testicular tissue	Human Reproduction	2018	10.1093/humrep/dey072	https://www.scopus.com/inward/record.uri?eid=2-s2.0-85048041876&doi=10.1093%2fhumrep%2fdey072&partnerID=40&md5=2c0ec3b81db9362672419b2929b5de71	Human Molecular Genetics Group, Bellvitge Biomedical Research Institute (IDiBELL), L'Hospitalet de Llobregat, Barcelona, 08908, Spain; Laboratory of Seminology and Embryology, Andrology Service-Fundació Puigvert, Barcelona, 08025, Spain	azoospermia; biomarker; miRNAs; seminal plasma; small extracellular vesicles	Spain		Human	Male reproductive disorders
198	PubMed and Scopus	29444949	Carossino M., Dini P., Kalbfleisch T.S., Loynachan A.T., Canisso I.F., Shuck K.M., Timoney P.J., Cook R.F., Balasuriya U.B.R.	Downregulation of microRNA eca-mir-128 in seminal exosomes and enhanced expression of CXCL16 in the stallion reproductive tract are associated with long-term persistence of equine arteritis virus	Journal of Virology	2018	10.1128/JVI.00015-18	https://www.scopus.com/inward/record.uri?eid=2-s2.0-85045505959&doi=10.1128%2fJVI.00015-18&partnerID=40&md5=e282630a477f916a16eab6a4ff785543	Maxwell H. Gluck Equine Research Center, Department of Veterinary Science, University of Kentucky, Lexington, KY, United States; Department of Veterinary Imaging, Faculty of Veterinary Medicine, Ghent University, Merelbeke, Belgium; Department of Biochemistry and Molecular Genetics, School of Medicine, University of Louisville, Louisville, KY, United States; University of Kentucky Veterinary Diag…	CXCL16; EAV; Eca-mir-128; Equine arteritis virus; Equine viral arteritis; EVA; MiRNA; Persistent infection; Reproductive tract; Seminal exosomes	USA	Belgium	Horse	Disease
199	Embase, PubMed and Scopus	29484278	Eswaran N., Agaram Sundaram V., Rao K.A., Thalaivarisai Balasundaram S.	Simple isolation and characterization of seminal plasma extracellular vesicle and its total RNA in an academic lab	3 Biotech	2018	10.1007/s13205-018-1157-7	https://www.scopus.com/inward/record.uri?eid=2-s2.0-85042209644&doi=10.1007%2fs13205-018-1157-7&partnerID=40&md5=bc482674d4523c5cfe6bae120b257c30	School of BioSciences and Technology, VIT University, Vellore, Tamil Nadu, India; DST-SERB, Govt. of India, School of BioSciences and Technology, VIT University, Vellore, Tamil Nadu, India; Milann - The Fertility Center, Bangalore, Karnataka, India	Infertility; Motility of sperm; Normospermia; Polyethylene glycol method; Scanning electron microscope	India		Human	Isolation, characterization and fertility/infertility
200	Embase, PubMed and Scopus	29726126	García-Rodríguez A., de la Casa M., Peinado H., Gosálvez J., Roy R.	Human prostasomes from normozoospermic and non-normozoospermic men show a differential protein expression pattern	Andrology	2018	10.1111/andr.12496	https://www.scopus.com/inward/record.uri?eid=2-s2.0-85046495085&doi=10.1111%2fandr.12496&partnerID=40&md5=2e94a0f70f38c0b0f69c4efee5f04ca5	Biology Department, University Autónoma of Madrid, Madrid, Spain; GINEFIV Assisted Reproduction Clinic, Madrid, Spain; Microenvironment and Metastasis Group, Molecular Oncology Program, Spanish National Cancer Research Centre (CNIO), Madrid, Spain	fertility; non-normozoospermic; prostasomes; proteome; underexpression	Spain		Human	Male reproductive disorders and fertility/infertility
201	PubMed and Scopus	30152229	Jauregui R., Srinivasan S., Vojtech L.N., Gammill H.S., Chiu D.T., Hladik F., Stayton P.S., Lai J.J.	Temperature-Responsive Magnetic Nanoparticles for Enabling Affinity Separation of Extracellular Vesicles	ACS Applied Materials and Interfaces	2018	10.1021/acsami.8b09751	https://www.scopus.com/inward/record.uri?eid=2-s2.0-85054367954&doi=10.1021%2facsami.8b09751&partnerID=40&md5=454f19e89b24ae5c47c617c72de38a2a	Department of Bioengineering, University of Washington, Seattle, WA 98195, United States; Department of Obstetrics and Gynecology, University of Washington, Seattle, WA 98195, United States; Department of Chemistry, University of Washington, Seattle, WA 98195, United States	biomarkers; diblock co-polymer; extracellular vesicle; magnetic nanoparticle; stimuli-responsive polymer	USA		Human	Isolation
202	PubMed and Scopus	29670053	Ma J., Fan Y., Zhang J., Feng S., Hu Z., Qiu W., Long K., Jin L., Tang Q., Wang X., Zhou Q., Gu Y., Xiao W., Liu L., Li X., Li M.	Testosterone-dependent miR-26a-5p and let-7g-5p act as signaling mediators to regulate sperm apoptosis via targeting PTEN and PMAIP1	International Journal of Molecular Sciences	2018	10.3390/ijms19041233	https://www.scopus.com/inward/record.uri?eid=2-s2.0-85045950432&doi=10.3390%2fijms19041233&partnerID=40&md5=8fa2f998b2a71fcfae3d33f256c1cfb5	Farm Animal Genetic Resource Exploration and Innovation Key Laboratory of Sichuan Province, Sichuan Agricultural University, Chengdu, 611130, China; Chengdu Polytechnic, Chengdu, 610041, China; Animal Breeding and Genetics Key Laboratory of Sichuan Province, Pig Science Institute, Sichuan Animal Science Academy, Chengdu, 610066, China		China		Porcine	Sperm function
203	PubMed and Scopus	29880824	Müller J.A., Harms M., Krüger F., Groß R., Joas S., Hayn M., Dietz A.N., Lippold S., Von Einem J., Schubert A., Michel M., Mayer B., Cortese M., Jang K.S., Sandi-Monroy N., Deniz M., Ebner F., Vapalahti O., Otto M., Bartenschlager R., Herbeuval J.-P., Schmidt-Chanasit J., Roan N.R., Münch J.	Semen inhibits Zika virus infection of cells and tissues from the anogenital region	Nature Communications	2018	10.1038/s41467-018-04442-y	https://www.scopus.com/inward/record.uri?eid=2-s2.0-85048237282&doi=10.1038%2fs41467-018-04442-y&partnerID=40&md5=99e27a28cf07f3df0673c7fab4cdb726	Institute of Molecular Virology, Ulm University Medical Center, Ulm, 89081, Germany; Institute of Virology, Ulm University Medical Center, Ulm, 89081, Germany; Institute of Epidemiology and Medical Biometry, Ulm University, Ulm, 89075, Germany; Department of Infectious Diseases, Molecular Virology, Medical Faculty, Heidelberg University, Heidelberg, 69120, Germany; Gladstone Institute of Virology…		Germany		Human	Disease
204	Embase, PubMed and Scopus	29472946	Rompala G.R., Mounier A., Wolfe C.M., Lin Q., Lefterov I., Homanics G.E.	Heavy chronic intermittent ethanol exposure alters small noncoding RNAs in mouse sperm and epididymosomes	Frontiers in Genetics	2018	10.3389/fgene.2018.00032	https://www.scopus.com/inward/record.uri?eid=2-s2.0-85042070354&doi=10.3389%2ffgene.2018.00032&partnerID=40&md5=aa66a5b717a37fbdf6916a3aa13bfe31	Center for Neuroscience, University of Pittsburgh, Pittsburgh, PA, United States; Department of Environmental and Occupational Health, University of Pittsburgh, Pittsburgh, PA, United States; Mass Spectrometry Facility, Center for Functional Genomics, University at Albany, Rensselaer, NY, United States; Department of Anesthesiology, University of Pittsburgh, Pittsburgh, PA, United States; Departm…	Epididymosomes; Epigenetics; Ethanol; Noncoding RNA; Sperm	USA		Human	Disease
205	Embase, PubMed and Scopus	29134478	Rowlison T., Ottinger M.A., Comizzoli P.	Key factors enhancing sperm fertilizing ability are transferred from the epididymis to the spermatozoa via epididymosomes in the domestic cat model	Journal of Assisted Reproduction and Genetics	2018	10.1007/s10815-017-1083-3	https://www.scopus.com/inward/record.uri?eid=2-s2.0-85033571333&doi=10.1007%2fs10815-017-1083-3&partnerID=40&md5=51c2670946a76e2bfc21423414bd1963	Smithsonian Conservation Biology Institute, National Zoological Park, Washington, DC 20008, United States; Department of Animal and Avian Sciences, University of Maryland, College Park, MD, United States; Department of Biology and Biochemistry, University of Houston, Houston, TX, United States	Centrosome; Domestic cat; Epididymis; Epididymosomes; Motility; Sperm maturation	USA		Cat	Sperm function and fertility/infertility
206	PubMed and Scopus	30057273	Sharma U., Sun F., Conine C.C., Reichholf B., Kukreja S., Herzog V.A., Ameres S.L., Rando O.J.	Small RNAs Are Trafficked from the Epididymis to Developing Mammalian Sperm	Developmental Cell	2018	10.1016/j.devcel.2018.06.023	https://www.scopus.com/inward/record.uri?eid=2-s2.0-85052298124&doi=10.1016%2fj.devcel.2018.06.023&partnerID=40&md5=9c6e06e3e8338ea5360d2028baf50821	Department of Biochemistry and Molecular Pharmacology, University of Massachusetts Medical School, Worcester, MA 01605, United States; Institute of Molecular Biotechnology (IMBA), Vienna Biocenter Campus (VBC), Vienna, 1030, Austria	epigenetics; small RNAs; spermatogenesis	USA	Austria	Rodents	Sperm interaction
207	PubMed and Scopus	29800099	Wang T.-E., Li S.-H., Minabe S., Anderson A.L., Dun M.D., Maeda K.-I., Matsuda F., Chang H.-W., Nixon B., Tsai P.-S.J.	Mouse quiescin sulfhydryl oxidases exhibit distinct epididymal luminal distribution with segment-specific sperm surface associations	Biology of Reproduction	2018	10.1093/biolre/ioy125	https://www.scopus.com/inward/record.uri?eid=2-s2.0-85058771963&doi=10.1093%2fbiolre%2fioy125&partnerID=40&md5=23963625748b7f23e59a5f24225f1940	Department of Veterinary Medicine, School of Veterinary Medicine, National Taiwan University, Bidg.1 of Vet dep. No. 1, Sec. 4, Roosevelt Rd., Taipei, 10617, Taiwan; Graduate Institute of Veterinary Medicine, School of Veterinary Medicine, National Taiwan University, Taipei, Taiwan; Department of Medical Research, Mackay Memorial Hospital, Tamshui, Taiwan; Mackay Junior College of Medicine, Nursi…	acrosome; epididymis; fertility; implantation fossa; quiescin sulfhydryl oxidase; sperm maturation	Taiwan		Rodents	Biogenesis, characterization and fertility/infertility
208	PubMed and Scopus	30111566	Welch J.L., Kaddour H., Schlievert P.M., Stapleton J.T., Okeoma C.M.	Semen exosomes promote transcriptional silencing of HIV-1 by Disrupting NF-κB/Sp1/Tat Circuitry	Journal of Virology	2018	10.1128/JVI.00731-18	https://www.scopus.com/inward/record.uri?eid=2-s2.0-85055768966&doi=10.1128%2fJVI.00731-18&partnerID=40&md5=6a6397b56402932ee957e0771bec00a6	Department of Microbiology and Immunology, Carver College of Medicine, University of Iowa, Iowa City, IA, United States; Department of Internal Medicine, Carver College of Medicine, University of Iowa, Iowa City, IA, United States; Medical Service, Iowa City Veterans Affairs Medical Center, Department of Internal Medicine, University of Iowa, Iowa City, IA, United States; Department of Pharmacolo…	Exosomes; HIV-1; Long terminal repeat; LTR; NF-κB; Promoter; RNA Pol II; Semen; Sp1; Tat; Transcription	USA		Human	Disease
209	PubMed and Scopus	31473497	Alvarez-Rodriguez M., Ljunggren S.A., Karlsson H., Rodriguez-Martinez H.	Exosomes in specific fractions of the boar ejaculate contain CD44: A marker for epididymosomes?	Theriogenology	2019	10.1016/j.theriogenology.2019.08.023	https://www.scopus.com/inward/record.uri?eid=2-s2.0-85071400799&doi=10.1016%2fj.theriogenology.2019.08.023&partnerID=40&md5=91e3d786fedc6b735c6d7ed4a81289b7	Department of Clinical & Experimental Medicine (IKE), BHK/O&G Linköping University, Linköping, SE-58185, Sweden; Occupational & Environmental Medicine Centre, Linköping University, Linköping, SE-58185, Sweden	CD44; Ejaculate fractions; Exosomes; Gradient ultracentrifugation; Lipoproteins; Pig; Seminal plasma; Tetraspanins; Western blot	Sweden		Porcine	Characterization
210	PubMed and Scopus	31551516	Barceló M., Castells M., Bassas L., Vigués F., Larriba S.	Semen miRNAs Contained in Exosomes as Non-Invasive Biomarkers for Prostate Cancer Diagnosis	Scientific Reports	2019	10.1038/s41598-019-50172-6	https://www.scopus.com/inward/record.uri?eid=2-s2.0-85072623047&doi=10.1038%2fs41598-019-50172-6&partnerID=40&md5=c7ca040965c89d4d3cf79c4e082cf4c2	Human Molecular Genetics Group- Bellvitge Biomedical Research Institute (IDIBELL), 08908 Hospitalet de Llobregat, Barcelona, Spain; Urology Service, Bellvitge University Hospital‐ICS, 08908 Hospitalet de Llobregat, Barcelona, Spain; Laboratory of Seminology and Embryology, Andrology Service-Fundació Puigvert, Barcelona, 08025, Spain		Spain		Human	Disease and biomarkers
211	PubMed and Scopus	31399634	Barranco I., Padilla L., Parrilla I., Álvarez-Barrientos A., Pérez-Patiño C., Peña F.J., Martínez E.A., Rodriguez-Martínez H., Roca J.	Extracellular vesicles isolated from porcine seminal plasma exhibit different tetraspanin expression profiles	Scientific Reports	2019	10.1038/s41598-019-48095-3	https://www.scopus.com/inward/record.uri?eid=2-s2.0-85070588331&doi=10.1038%2fs41598-019-48095-3&partnerID=40&md5=b742d998a1b3d880a467e359c2ade0e1	Department of Medicine and Animal Surgery, Faculty of Veterinary Science, University of Murcia, Murcia, 30100, Spain; Applied Bioscience Facility, University of Extremadura, Badajoz, 06006, Spain; Laboratory of Equine Reproduction and Equine Spermatology, University of Extremadura, Caceres, 10003, Spain; Department of Clinical and Experimental Medicine (IKE), University of Linköping, Linköping, S…		Spain	Sweden	Porcine	Characterization
212	PubMed and Scopus	31401476	Guo H., Chang Z., Zhang Z., Zhao Y., Jiang X., Yu H., Zhang Y., Zhao R., He B.	Extracellular ATPs produced in seminal plasma exosomes regulate boar sperm motility and mitochondrial metabolism	Theriogenology	2019	10.1016/j.theriogenology.2019.08.003	https://www.scopus.com/inward/record.uri?eid=2-s2.0-85070192272&doi=10.1016%2fj.theriogenology.2019.08.003&partnerID=40&md5=0cccabec320863ac5574c4777e4c871a	Key Laboratory of Animal Physiology & Biochemistry, Ministry of Agriculture, College of Veterinary Medicine, Nanjing Agricultural University, Nanjing, 210095, China; Shanghai Engineering Research Center of Breeding Pigs, Shanghai Academy of Agricultural Sciences, Shanghai, 201106, China; MOE Joint International Research Laboratory of Animal Health & Food Safety, College of Veterinary Medicine, Na…	Boar; Extracellular ATP; Mitochondria; Seminal exosome; Sperm motility	China		Porcine	Sperm function
213	Embase and Scopus		Kumar A., Pandita S., Laxmi N.A., Bhakat M., Mohanty T.K.	Effects of prostasomes on functional parameters of fresh and cryopreserved-thawed spermatozoa of crossbred Karan Fries (KF) bulls	Indian Journal of Animal Research	2019	10.18805/ijar.B-3665	https://www.scopus.com/inward/record.uri?eid=2-s2.0-85117101396&doi=10.18805%2fijar.B-3665&partnerID=40&md5=55499118ecc98aad2ad9f87ebf1b78ac	Department of Animal Physiology, National Dairy Research Institute, Haryana, Karnal, 132 001, India; Faculty of Veterinary Animal Science, IAS, Banaras Hindu University, Uttar Pradesh, Varanasi, 221005, India; National Dairy Research Institute, Haryana, Karnal, 132 001, India; Poultry Research Station, Telangana, Hyderabad, 500 030, India	Bull; Prostasomes; Sperm functional parameters	India		Cattle	Sperm function
214	Embase, PubMed and Scopus	31215738	Lin Y., Liang A., He Y., Li Z., Li Z., Wang G., Sun F.	Proteomic analysis of seminal extracellular vesicle proteins involved in asthenozoospermia by iTRAQ	Molecular Reproduction and Development	2019	10.1002/mrd.23224	https://www.scopus.com/inward/record.uri?eid=2-s2.0-85067433659&doi=10.1002%2fmrd.23224&partnerID=40&md5=d401895a01a2f4cd251d20ad546f6fdd	International Peace Maternity & Child Health Hospital, Shanghai Key laboratory of Embryo Original Diseases, School of Medicine, Shanghai Jiao Tong University, Shanghai, China; Shanghai Key Laboratory for Assisted Reproduction and Reproductive Genetics, Center for Reproductive Medicine, Renji Hospital, School of Medicine, Shanghai Jiao Tong University, Shanghai, China; Medical School, Institute of…	asthenozoospermia; iTRAQ; seminal extracellular vesicle; sperm motility; TRPV6	China		Human	Characterization and sperm function
215	PubMed and Scopus	31008594	Liu Y., Liang C., Gao Y., Jiang S., He Y., Han Y., Olfati A., Manthari R.K., Wang J., Zhang J.	Fluoride Interferes with the Sperm Fertilizing Ability via Downregulated SPAM1, ACR, and PRSS21 Expression in Rat Epididymis	Journal of Agricultural and Food Chemistry	2019	10.1021/acs.jafc.9b01114	https://www.scopus.com/inward/record.uri?eid=2-s2.0-85065544896&doi=10.1021%2facs.jafc.9b01114&partnerID=40&md5=edbd9401ef192ae755365ca5a9bd10bf	Shanxi Key Laboratory of Ecological Animal Science and Environmental Veterinary Medicine, College of Animal Science and Veterinary Medicine, Shanxi Agricultural University, Taigu, Shanxi, 030801, China	acrosome reaction; epididymis; fertilizing ability; fluoride; rat; sperm	China		Rodents	Disease and fertility/infertility
216	PubMed and Scopus	31484431	Lyu Y., Kaddour H., Kopcho S., Panzner T.D., Shouman N., Kim E.-Y., Martinson J., McKay H., Martinez-Maza O., Margolick J.B., Stapleton J.T., Okeoma C.M.	Human Immunodeficiency Virus (HIV) Infection and Use of Illicit Substances Promote Secretion of Semen Exosomes that Enhance Monocyte Adhesion and Induce Actin Reorganization and Chemotactic Migration	Cells	2019	10.3390/cells8091027	https://www.scopus.com/inward/record.uri?eid=2-s2.0-85076132127&doi=10.3390%2fcells8091027&partnerID=40&md5=8fb3b6a52b757c403c645a272ba6a150	Department of Pharmacology, Stony Brook University School of Medicine, Stony Brook, NY 11794-8651, United States; Division of Infectious Diseases, Department of Medicine, Northwestern University, Chicago, IL 60611, United States; Department of Infectious Diseases and Microbiology, University of Pittsburgh Graduate School of Public Health, Pittsburgh, PA 15261, United States; Department of Epidemi…	actin reorganization; chemotaxis; monocytes; morphometrics; psychostimulants; semen exosomes	USA		Human	Disease
217	Embase and Scopus	31194867	Mei S., Chen P., Lee C.-L., Zhao W., Wang Y., Lam K.K.W., Ho P.-C., Yeung W.S.B., Fang C., Chiu P.C.N.	The role of galectin-3 in spermatozoa-zona pellucida binding and its association with fertilization in vitro	Molecular Human Reproduction	2019	10.1093/molehr/gaz030	https://www.scopus.com/inward/record.uri?eid=2-s2.0-85072058912&doi=10.1093%2fmolehr%2fgaz030&partnerID=40&md5=1d009cd33de31cf43012287e0f5100b6	Department of Obstetrics and Gynaecology, University of Hong Kong, Queen Mary Hospital, Pokfulam Road, Hong Kong, Hong Kong; Shenzhen Key Laboratory of Fertility Regulation, Department of Obstetrics and Gynecology, University of Hong Kong-Shenzhen Hostpital, Shenzhen, China; Sixth Affiliated Hospital of Sun Yat-Sen University, 26 Erheng Road, Guangzhou, China	Capacitation; Extracellular vesicles; Fertilization; Galectin-3; Human spermatozoa; IVF; Seminal plasma; Zona pellucida	China		Human	Sperm function and fertility/infertility
218	PubMed and Scopus	30957617	Milutinović B., Goč S., Mitić N., Kosanović M., Janković M.	Surface glycans contribute to differences between seminal prostasomes from normozoospermic and oligozoospermic men	Upsala Journal of Medical Sciences	2019	10.1080/03009734.2019.1592266	https://www.scopus.com/inward/record.uri?eid=2-s2.0-85063996582&doi=10.1080%2f03009734.2019.1592266&partnerID=40&md5=af2e08accc8de47ab7d5ed3ab95659e3	University of Belgrade, Institute for the Application of Nuclear Energy, INEP, Zemun, Serbia	Glycosylation; prostasomes; seminal plasma; sialic acid	Serbia		Human	Male reproductive disorders
219	PubMed and Scopus	30614025	Munuce M.J., Marini P.E., Teijeiro J.M.	Expression profile and distribution of Annexin A1, A2 and A5 in human semen	Andrologia	2019	10.1111/and.13224	https://www.scopus.com/inward/record.uri?eid=2-s2.0-85059554948&doi=10.1111%2fand.13224&partnerID=40&md5=4394601b8906b2405a5042588a86fea8	Laboratorio de Medicina Reproductiva, Facultad de Ciencias Bioquímicas y Farmacéuticas, CONICET, Universidad Nacional de Rosario, Rosario, Argentina; Consejo de Investigaciones de la Universidad Nacional de Rosario and Instituto de Biología Molecular y Celular de Rosario, IBR-CONICET, Rosario, Argentina; Consejo Nacional de Investigaciones Científicas y Técnicas, CONICET, Rosario, Argentina	Annexin; DNA fragmentation; human spermatozoa; SCD	Argentina		Human	Characterization
220	PubMed and Scopus	31355853	Murdica V., Cermisoni G.C., Zarovni N., Salonia A., Viganò P., Vago R.	Proteomic analysis reveals the negative modulator of sperm function glycodelin as over-represented in semen exosomes isolated from asthenozoospermic patients	Human Reproduction	2019	10.1093/humrep/dez114	https://www.scopus.com/inward/record.uri?eid=2-s2.0-85072351718&doi=10.1093%2fhumrep%2fdez114&partnerID=40&md5=cb4780a7742f8264e4438e30d0245c90	Urological Research Institute, Division of Experimental Oncology, IRCCS San Raffaele Scientific Institute, Milano, Italy; Centro Scienze Natalità, Obstetrics and Gynecology Unit, IRCCS San Raffaele Scientific Institute, Milano, Italy; Exosomics Siena S.p.A, Siena, Italy; Università Vita-Salute San Raffaele, Milano, Italy; Reproductive Sciences Laboratory, Division of Genetics and Cell Biology, IR…	asthenozoospermia; exosomes; glycodelin; proteomics; semen	Italy		Human	Male reproductive disorders
221	Embase, PubMed and Scopus	31029245	Murdica V., Giacomini E., Alteri A., Bartolacci A., Cermisoni G.C., Zarovni N., Papaleo E., Montorsi F., Salonia A., Viganò P., Vago R.	Seminal plasma of men with severe asthenozoospermia contain exosomes that affect spermatozoa motility and capacitation	Fertility and Sterility	2019	10.1016/j.fertnstert.2019.01.030	https://www.scopus.com/inward/record.uri?eid=2-s2.0-85064584362&doi=10.1016%2fj.fertnstert.2019.01.030&partnerID=40&md5=b4dacb1b0ff1de9615ea229b52e2f37d	Urologic Research Institute, Division of Experimental Oncology, IRCCS San Raffaele Scientific Institute, Milano, Italy; Reproductive Sciences Laboratory, Division of Genetics and Cell Biology, IRCCS San Raffaele Scientific Institute, Milano, Italy; Centro Scienze Natalità, Obstetrics and Gynecology Unit, IRCCS San Raffaele Scientific Institute, Milan, Italy; Exosomics Siena, Siena, Italy; Univers…	asthenozoospermic; Exosomes; semen; sperm maturation; sperm motility	Italy		Human	Sperm function
222	Embase, PubMed and Scopus	30213844	Nixon B., De Iuliis G.N., Hart H.M., Zhou W., Mathe A., Bernstein I.R., Anderson A.L., Stanger S.J., Skerrett-Byrne D.A., Fairuz Jamaluddin M.B., Almazi J.G., Bromfield E.G., Larsen M.R., Dun M.D.	Proteomic profiling of mouse epididymosomes reveals their contributions to post-testicular sperm maturation	Molecular and Cellular Proteomics	2019	10.1074/mcp.RA118.000946	https://www.scopus.com/inward/record.uri?eid=2-s2.0-85063268735&doi=10.1074%2fmcp.RA118.000946&partnerID=40&md5=dbdd08da87392d0babf0fc31a04100ca	Priority Research Centre for Reproductive Science, School of Environmental and Life Sciences, Discipline of Biological Sciences, University of Newcastle, University Drive, Callaghan, NSW 2308, Australia; Department of Biochemistry and Molecular Biology, University of Southern Denmark, Campusvej 55, Odense M, DK-5230, Denmark; School of Biomedical Sciences and Pharmacy, Faculty of Health and Medic…		Australia	Denmark	Rodents	Characterization and sperm maturation
223	Embase, PubMed and Scopus	30807994	Paktinat S., Hashemi S.M., Ghaffari Novin M., Mohammadi-Yeganeh S., Salehpour S., Karamian A., Nazarian H.	Seminal exosomes induce interleukin-6 and interleukin-8 secretion by human endometrial stromal cells	European Journal of Obstetrics and Gynecology and Reproductive Biology	2019	10.1016/j.ejogrb.2019.02.010	https://www.scopus.com/inward/record.uri?eid=2-s2.0-85061849850&doi=10.1016%2fj.ejogrb.2019.02.010&partnerID=40&md5=e4caf2b8e787b32d461a240541cb19e3	Department of Biology and Anatomical Sciences, School of Medicine, Shahid Beheshti University of Medical Sciences, Tehran, Iran; Department of Immunology, School of Medicine, Shahid Beheshti University of Medical Sciences, Tehran, Iran; Department of Biotechnology, School of Advanced Technologies in Medicine, Shahid Beheshti University of Medical Sciences, Tehran, Iran; Department of Obstetrics a…	Endometrium; Exosomes; Semen; Stromal cells	Iran		Human	Female reproductive tract
224	PubMed and Scopus	31081293	Panner Selvam M.K., Agarwal A., Sharma R., Samanta L., Gupta S., Dias T.R., Martins A.D.	Protein fingerprinting of seminal plasma reveals dysregulation of exosome-associated proteins in infertile men with unilateral varicocele	World Journal of Men's Health	2019	10.5534/WJMH.180108	https://www.scopus.com/inward/record.uri?eid=2-s2.0-85078943233&doi=10.5534%2fWJMH.180108&partnerID=40&md5=fb01846b0016d8f69a819ff10be5854c	American Center for Reproductive Medicine, Cleveland Clinic, Cleveland, OH, United States; Redox Biology Laboratory, Department of Zoology, Ravenshaw University, Odisha, India; Universidade da Beira Interior, Covilhã, Portugal; Department of Microscopy, Laboratory of Cell Biology, Institute of Biomedical Sciences Abel Salazar, Unit for Multidisciplinary Research in Biomedicine, University of Port…	Exosomes; Male infertility; Proteomics; Seminal plasma; Varicocele	USA	India and Portugal	Human	Male reproductive disorders and fertility/infertility
225	Embase, PubMed and Scopus	30728921	Rodriguez-Caro H., Dragovic R., Shen M., Dombi E., Mounce G., Field K., Meadows J., Turner K., Lunn D., Child T., Southcombe J.H., Granne I.	In vitro decidualisation of human endometrial stromal cells is enhanced by seminal fluid extracellular vesicles	Journal of Extracellular Vesicles	2019	10.1080/20013078.2019.1565262	https://www.scopus.com/inward/record.uri?eid=2-s2.0-85060804126&doi=10.1080%2f20013078.2019.1565262&partnerID=40&md5=8ad4e16d68f34a458cb639afda54cf57	Nuffield Department of Women’s & Reproductive Health, University of Oxford, Women’s Centre, Oxford, United Kingdom; Oxford Fertility, Institute of Reproductive Sciences, Oxford, United Kingdom; Department of Statistics, University of Oxford, Oxford, United Kingdom	endometrium; Exosomes; prolactin; prostasomes; receptivity	United Kingdom		Human	Female reproductive tract
226	PubMed and Scopus	31027284	Skalnikova H.K., Bohuslavova B., Turnovcova K., Juhasova J., Juhas S., Rodinova M., Vodicka P.	Isolation and characterization of small extracellular vesicles from porcine blood plasma, cerebrospinal fluid, and seminal plasma	Proteomes	2019	10.3390/proteomes7020017	https://www.scopus.com/inward/record.uri?eid=2-s2.0-85066735383&doi=10.3390%2fproteomes7020017&partnerID=40&md5=5182ace1cb78bf381bd8709a5d8b3d72	Institute of Animal Physiology and Genetics of the Czech Academy of Sciences, Rumburska 89, Libechov, 27721, Czech Republic; Institute of Experimental Medicine of the Czech Academy of Sciences, Videnska 1083, Prague, 14220, Czech Republic; Department of Pediatrics and Adolescent Medicine, First Faculty of Medicine, Charles University and General University Hospital in Prague, Ke Karlovu 2, Prague…	Body fluid; Cerebrospinal fluid; Exosome; Extracellular vesicle; Pig model; Plasma; Proteomics; Seminal plasma	Czech Republic		Porcine	Isolation and characterization
227	Embase, PubMed and Scopus	31683774	Tarique I., Liu Y., Bai X., Wu A.H.R., Vistro W.A., Chen Q., Yang P., Huang Y., Qu W.	Characterization of extracellular vesicles from cilia and epithelial cells of ductuli efferentes in a turtle (Pelodiscus sinensis)	Animals	2019	10.3390/ani9110888	https://www.scopus.com/inward/record.uri?eid=2-s2.0-85074560195&doi=10.3390%2fani9110888&partnerID=40&md5=482e4ce713b2c81b45e87b32d643174f	MOE Joint International Research Laboratory of Animal Health and Food Safety, College of Veterinary Medicine, Nanjing Agricultural University, Nanjing, 210095, China	Apical blebs; Cilia; Efferent duct; Exosomes; Extracellular vesicles; Turtle	China		Reptile	Biogenesis and characterization
228	Embase and Scopus	31622420	Vojtech L., Zhang M., Davé V., Levy C., Hughes S.M., Wang R., Calienes F., Prlic M., Nance E., Hladik F.	Extracellular vesicles in human semen modulate antigen-presenting cell function and decrease downstream antiviral T cell responses	PLoS ONE	2019	10.1371/journal.pone.0223901	https://www.scopus.com/inward/record.uri?eid=2-s2.0-85073623005&doi=10.1371%2fjournal.pone.0223901&partnerID=40&md5=6772bc8ee0bb06aed5a3525f293553ec	Department of Obstetrics and Gynecology, University of Washington, Seattle, WA, United States; Molecular Engineering and Sciences Institute, University of Washington, Seattle, WA, United States; Vaccine and Infectious Disease Division, Fred Hutchinson Cancer Research Center, Seattle, WA, United States; Department of Global Health, University of Washington, Seattle, WA, United States; Department o…		USA		Human	Disease
229	PubMed and Scopus	30863906	Zhang B., Zhao N., Jia L., Peng K., Che J., Li K., He X., Sun J., Bao B.	Seminal Plasma Exosomes: Promising Biomarkers for Identification of Male and Pseudo-Males in Cynoglossus semilaevis	Marine Biotechnology	2019	10.1007/s10126-019-09881-2	https://www.scopus.com/inward/record.uri?eid=2-s2.0-85062950360&doi=10.1007%2fs10126-019-09881-2&partnerID=40&md5=844e3a5d7c51660af218dfeb3f791457	Key Laboratory of Exploration and Utilization of Aquatic Genetic Resources (Shanghai Ocean University, Ministry of Education; International Research Center for Marine Biosciences at Shanghai Ocean University, Ministry of Science and Technology; National Demonstration Center for Experimental Fisheries Science Education, Shanghai Ocean University, Shanghai, 201306, China; Tianjin Bohai Sea Fisherie…	Cynoglossus semilaevis; Exosomes; MicroRNAs; Seminal plasma; Sexual biomarker	China		Fish	Biomarkers
230	PubMed and Scopus	30999907	Zhou W., Stanger S.J., Anderson A.L., Bernstein I.R., De Iuliis G.N., McCluskey A., McLaughlin E.A., Dun M.D., Nixon B.	Mechanisms of tethering and cargo transfer during epididymosome-sperm interactions	BMC Biology	2019	10.1186/s12915-019-0653-5	https://www.scopus.com/inward/record.uri?eid=2-s2.0-85064488607&doi=10.1186%2fs12915-019-0653-5&partnerID=40&md5=4e072f9fef77bbf2ab1bc39c07ef8d2d	Priority Research Centre for Reproductive Science, School of Environmental and Life Sciences, Discipline of Biological Sciences, University of Newcastle, University Drive, Callaghan, NSW 2308, Australia; Priority Research Centre for Chemical Biology, School of Environmental and Life Sciences, University of Newcastle, Callaghan, NSW 2308, Australia; School of Biological Sciences, University of Auc…	Dynamin; Epididymis; Epididymosome; Exosome; Extracellular vesicle; Intercellular trafficking; Membrane raft; Sperm maturation; Spermatozoa	Australia	New Zeland	Rodents	Sperm interaction
231	PubMed and Scopus	31894881	Alvarez-Rodriguez M., Ntzouni M., Wright D., Khan K.I., López-Béjar M., Martinez C.A., Rodriguez-Martinez H.	Chicken seminal fluid lacks CD9- and CD44-bearing extracellular vesicles	Reproduction in Domestic Animals	2020	10.1111/rda.13617	https://www.scopus.com/inward/record.uri?eid=2-s2.0-85081705712&doi=10.1111%2frda.13617&partnerID=40&md5=00febbece0418daa483ee9646c6e7578	Department of Biomedical and Clinical Services (BKV), BHK/O&G Linköping University, Linköping, Sweden; Microscopy Unit, Faculty of Medicine and Health Sciences (MEDFAK), Core Facility (COREF) Linköping University, Linköping, Sweden; Department of Physics, Chemistry and Biology, Faculty of Science and Engineering, Linköping University, Linköping, Sweden; Department of Genetics and Animal Breeding,…	CD44; CD9; electron microscopy; exosome precipitation; rooster; seminal fluid; tetraspanins; western blot	Sweden	Bangladesh	Chicken	Characterization
232	Embase and Scopus	32198406	Chan J.C., Morgan C.P., Adrian Leu N., Shetty A., Cisse Y.M., Nugent B.M., Morrison K.E., Jašarević E., Huang W., Kanyuch N., Rodgers A.B., Bhanu N.V., Berger D.S., Garcia B.A., Ament S., Kane M., Neill Epperson C., Bale T.L.	Reproductive tract extracellular vesicles are sufficient to transmit intergenerational stress and program neurodevelopment	Nature Communications	2020	10.1038/s41467-020-15305-w	https://www.scopus.com/inward/record.uri?eid=2-s2.0-85082148006&doi=10.1038%2fs41467-020-15305-w&partnerID=40&md5=ca411d0e27032aed8a91fbd22be8e6c8	Department of Biomedical Sciences, School of Veterinary Medicine and Perelman School of Medicine, University of Pennsylvania, Philadelphia, PA 19104, United States; Department of Pharmacology and Center for Epigenetic Research in Child Health and Brain Development, University of Maryland School of Medicine, Baltimore, MD 21201, United States; Institute for Genome Sciences, University of Maryland …		USA		Human	Disease
233	Embase, PubMed and Scopus	32621842	Chen S., Liao L., Zhao Q., Zhang X., Li H., Lin W., Chen F., Xie Q.	MicroRNA expression profile in extracellular vesicles derived from ALV-J infected chicken semen	Virus Research	2020	10.1016/j.virusres.2020.198083	https://www.scopus.com/inward/record.uri?eid=2-s2.0-85087990589&doi=10.1016%2fj.virusres.2020.198083&partnerID=40&md5=f224e7a67b376e8c29b9cbd2594396b6	Lingnan Guangdong Laboratory of Modern Agriculture, College of Animal Science, South China Agricultural University, Guangzhou, 510642, China; Key Laboratory of Animal Health Aquaculture and Environmental Control, Guangzhou, 510642, China; South China Collaborative Innovation Center for Poultry Disease Control and Product Safety, Guangzhou, 510640, China	ALV-J; Deep sequencing; Extracellular vesicle; microRNA; Semen	China		Chicken	Disease
234	PubMed and Scopus	32487749	Chen X., Zheng Y., Lei A., Zhang H., Niu H., Li X., Zhang P., Liao M., Lv Y., Zhu Z., Pan C., Dong W., Chen H., Wu D., Liu W., Hamer G., Zeng S., Zeng W.	Early cleavage of preimplantation embryos is regulated by tRNAGln-TTG-derived small RNAs present in mature spermatozoa	Journal of Biological Chemistry	2020	10.1074/jbc.ra120.013003	https://www.scopus.com/inward/record.uri?eid=2-s2.0-85089301047&doi=10.1074%2fjbc.ra120.013003&partnerID=40&md5=65e6b5b62dfe57b0155e13f3d4d5b88a	Key Laboratory for Animal Genetics, Breeding and Reproduction of Shaanxi Province, College of Animal Science and Technology; College of Veterinary Medicine, Shaanxi Stem Cell Engineering and Technology Center; Colleges of Life Science; Chemistry and Pharmacy, Northwest A&F University, Yangling, Shaanxi, China; Laboratory of Animal Embryonic Biotechnology, National Engineering Laboratory for Anima…		China		Porcine	Sperm function
235	Embase and PubMed	32521662	Eikmans M, D H Anholts J, Blijleven L, Meuleman T, van Beelen E, van der Hoorn MP, Claas FHJ.	Optimization of microRNA Acquirement from Seminal Plasma and Identification of Diminished Seminal microRNA-34b as Indicator of Low Semen Concentration	International Journal of Molecular Sciences	2020	10.3390/ijms21114089	https://www.mdpi.com/1422-0067/21/11/4089	Department of Immunohematology, Leiden University Medical Center, 2333 ZA Leiden, The Netherlands	semen; seminal plasma; microRNA; optimization; oligozoospermia; asthenozoospermia	Netherlands		Human	Male reproductive disorders
236	PubMed and Scopus	31774341	Janković T., Goč S., Mitić N., Danilović Luković J., Janković M.	Membrane-associated gamma-glutamyl transferase and alkaline phosphatase in the context of concanavalin A- and wheat germ agglutinin-reactive glycans mark seminal prostasome populations from normozoospermic and oligozoospermic men	Upsala Journal of Medical Sciences	2020	10.1080/03009734.2019.1690603	https://www.scopus.com/inward/record.uri?eid=2-s2.0-85075763644&doi=10.1080%2f03009734.2019.1690603&partnerID=40&md5=bcff72c4610b9e063366ab6db7fa62fd	Institute for the Application of Nuclear Energy, University of Belgrade, INEP, Zemun, Serbia	Alkaline phosphatase; gamma-glutamyl transferase; lectin-affinity chromatography; seminal prostasomes; surface glycans	Serbia		Human	Male reproductive disorders
237	Embase, PubMed and Scopus	32731547	Kaddour H., Lyu Y., Shouman N., Mohan M., Okeoma C.M.	Development of novel high-resolution size-guided turbidimetry-enabled particle purification liquid chromatography (PPLC): Extracellular vesicles and membraneless condensates in focus	International Journal of Molecular Sciences	2020	10.3390/ijms21155361	https://www.scopus.com/inward/record.uri?eid=2-s2.0-85088883716&doi=10.3390%2fijms21155361&partnerID=40&md5=17984a503427a7c175afcf3ddd3535db	Department of Pharmacology, Stony Brook University Renaissance School of Medicine, Stony Brook, NY 11794-8651, United States; Host Pathogen Interaction Program Southwest National Primate Research Center, Texas Biomedical Research Institute, San Antonio, TX 78227, United States	Exosomes; Extracellular vesicles (EVs); Gradient size exclusion chromatography (gSEC); Membraneless condensates (MCs); UV-Vis spectroscopy	USA		Human	Isolation
238	Embase, PubMed and Scopus	31676584	Kaddour H., Lyu Y., Welch J.L., Paromov V., Mandape S.N., Sakhare S.S., Pandhare J., Stapleton J.T., Pratap S., Dash C., Okeoma C.M.	Proteomics profiling of autologous blood and semen exosomes from HIV-infected and uninfected individuals reveals compositional and functional variabilities	Molecular and Cellular Proteomics	2020	10.1074/mcp.RA119.001594	https://www.scopus.com/inward/record.uri?eid=2-s2.0-85077403512&doi=10.1074%2fmcp.RA119.001594&partnerID=40&md5=8766e63737db426126b2e506858b057a	Department of Pharmacology, Stony Brook University Renaissance School of Medicine, Stony Brook, NY 11794-8651, United States; Department of Microbiology and Immunology, Carver College of Medicine, University of Iowa, Iowa City, IA 52242-1109, United States; Departments of Microbiology, Immunology and Physiology, Meharry Medical College, Nashville, TN 37208, United States; Departments of Biochemis…		USA		Human	Disease
239	Embase, PubMed and Scopus	33019624	Kaddour H., Panzner T.D., Welch J.L., Shouman N., Mohan M., Stapleton J.T., Okeoma C.M.	Electrostatic surface properties of blood and semen extracellular vesicles: Implications of sialylation and HIV-induced changes on EV internalization	Viruses	2020	10.3390/v12101117	https://www.scopus.com/inward/record.uri?eid=2-s2.0-85092286341&doi=10.3390%2fv12101117&partnerID=40&md5=160dc4c855689969635436672cb82ea1	Department of Pharmacology, Stony Brook University Renaissance, School of Medicine, Stony Brook, NY 11794, United States; Department of Microbiology and Immunology, Carver College of Medicine, University of Iowa, Iowa City, IA 52242, United States; Medical Service, Iowa City Veterans Affairs Medical Center, Iowa City, IA 52246, United States; Department of Internal Medicine, Carver College of Med…	Biological membranes; Blood; Extracellular vesicles; Glycocalyx; HIV-1; Semen; Zeta potential	USA		Human	Disease
240	Embase, PubMed and Scopus	32383290	Leahy T., Rickard J.P., Pini T., Gadella B.M., de Graaf S.P.	Quantitative Proteomic Analysis of Seminal Plasma, Sperm Membrane Proteins, and Seminal Extracellular Vesicles Suggests Vesicular Mechanisms Aid in the Removal and Addition of Proteins to the Ram Sperm Membrane	Proteomics	2020	10.1002/pmic.201900289	https://www.scopus.com/inward/record.uri?eid=2-s2.0-85085980948&doi=10.1002%2fpmic.201900289&partnerID=40&md5=4669de0bfb1784b583c2fda497f6e1b2	School of Life and Environmental Sciences, Faculty of Science, University of Sydney, Sydney, NSW 2006, Australia; Colorado Center for Reproductive Medicine, Lone Tree, Colorado, 80124, United States; Department of Farm Animal Health and Department of Biochemistry and Cell Biology, Faculty of Veterinary Medicine, Utrecht University, Yalelaan 2, CM, Utrecht, 3584, Netherlands	EDIL3; epididysomes; microvesicles; prostasomes; sperm surface	Australia	USA and Netherlands	Sheep	Characterization and sperm interaction
241	PubMed and Scopus	32614449	Lu H., Xu D., Wang P., Sun W., Xue X., Hu Y., Xie C., Ma Y.	RNA-sequencing and bioinformatics analysis of long noncoding RNAs and mRNAs in the asthenozoospermia	Bioscience Reports	2020	10.1042/BSR20194041	https://www.scopus.com/inward/record.uri?eid=2-s2.0-85088177945&doi=10.1042%2fBSR20194041&partnerID=40&md5=98baa7654d13e281aa62a5860a4c8ac5	Hainan Provincial Key Laboratory for human reproductive medicine and Genetic Research, First Affiliated Hospital of Hainan Medical University, Haikou, Hainan, 570102, China; Department of Reproductive Medicine, First Affiliated Hospital of Hainan Medical University, Haikou, Hainan, 570102, China; Hainan Provincial Clinical Research Center for Thalassemia, First Affiliated Hospital of Hainan Medic…		China		Human	Male reproductive disorders
242	Embase, PubMed and Scopus	32434889	Marques de Menezes E.G., Jang K., George A.F., Nyegaard M., Neidleman J., Inglis H.C., Danesh A., Deng X., Afshari A., Kim Y.H., Billaud J.-N., Marson K., Pilcher C.D., Pillai S.K., Norris P.J., Roan N.R.	Seminal plasma-derived extracellular-vesicle fractions from HIV-infected men exhibit unique MicroRNA signatures and induce a proinflammatory response in cells isolated from the female reproductive tract	Journal of Virology	2020	10.1128/JVI.00525-20	https://www.ncbi.nlm.nih.gov/pmc/articles/PMC7394899/	Department of Biochemistry, University of Massachusetts Medical School, Worcester, MA 01605, United States	Epithelial cells; Extracellular vesicles; Female reproductive tract; Human immunodeficiency virus; MiRNAs; Seminal plasma; Stromal fibroblasts; Transcription	USA		Human	Disease
243	Embase, PubMed and Scopus	32824915	Mercadal M., Herrero C., López-Rodrigo O., Castells M., Fuente A.L., Vigués F., Bassas L., Larriba S.	Impact of extracellular vesicle isolation methods on downstream mirna analysis in semen: A comparative study	International Journal of Molecular Sciences	2020	10.3390/ijms21175949	https://www.scopus.com/inward/record.uri?eid=2-s2.0-85089807325&doi=10.3390%2fijms21175949&partnerID=40&md5=d63a19eed72ba6794766ad6f2efe30dc	Human Molecular Genetics Group-Bellvitge Biomedical Research Institute (IDIBELL), Hospitalet de Llobregat, Barcelona, 08908, Spain; Translational Medical Oncology Group (Oncomet), Health Research Institute of Santiago de Compostela (IDIS), University Hospital of Santiago de Compostela (SERGAS), Santiago de Compostela, 15706, Spain; Laboratory of Seminology and Embryology, Andrology Service-Fundac…	Biomarker; Diagnosis; Exosomes; Extracellular vesicle isolation methods; Extracellular vesicle miRNA analysis; Extracellular vesicles; Microvesicles; Prostate cancer; Semen	Spain		Human	Isolation, characterization and disease
244	Embase, PubMed and Scopus	32445808	Rompala G.R., Ferguson C., Homanics G.E.	Coincubation of sperm with epididymal extracellular vesicle preparations from chronic intermittent ethanol-treated mice is sufficient to impart anxiety-like and ethanol-induced behaviors to adult progeny	Alcohol	2020	10.1016/j.alcohol.2020.05.001	https://www.scopus.com/inward/record.uri?eid=2-s2.0-85088218318&doi=10.1016%2fj.alcohol.2020.05.001&partnerID=40&md5=4335b382e8512d9dc5ee419a84ee2083	Center for Neuroscience, University of Pittsburgh School of Medicine, Pittsburgh, PA, United States; Department of Anesthesiology and Perioperative Medicine, University of Pittsburgh School of Medicine, Pittsburgh, PA, United States; Department of Pharmacology & Chemical Biology, University of Pittsburgh School of Medicine, Pittsburgh, PA, United States; Department of Neurobiology, University of …	Alcohol drinking; Epididymis; Epigenetic inheritance; Extracellular vesicles; Intergenerational; sperm	USA		Rodents	Disease
245	Embase and Scopus	33008835	Rowlison T., Cleland T.P., Ottinger M.A., Comizzoli P.	Novel Proteomic Profiling of Epididymal Extracellular Vesicles in the Domestic Cat Reveals Proteins Related to Sequential Sperm Maturation with Differences Observed between Normospermic and Teratospermic Individuals	Molecular and Cellular Proteomics	2020	10.1074/mcp.RA120.002251	https://www.scopus.com/inward/record.uri?eid=2-s2.0-85097022571&doi=10.1074%2fmcp.RA120.002251&partnerID=40&md5=c721d395126eeebd5145ffc146b03247	Smithsonian Conservation Biology Institute, National Zoological Park, Washington, DC, United States; Museum Conservation Institute, Smithsonian Institution, Suitland, MD, United States; University of Houston, Houston, TX, United States		USA		Cat	Characterization and sperm maturation
246	PubMed and Scopus	31753050	Tarique I., Haseeb A., Bai X., Li W., Yang P., Huang Y., Yang S., Xu M., Zhang Y., Vistro W.A., Fazlani S.A., Chen Q.	Cellular Evidence of CD63-Enriched Exosomes and Multivesicular Bodies within the Seminiferous Tubule during the Spermatogenesis of Turtles	Microscopy and Microanalysis	2020	10.1017/S1431927619015149	https://www.scopus.com/inward/record.uri?eid=2-s2.0-85080822958&doi=10.1017%2fS1431927619015149&partnerID=40&md5=ff15bd3e0c36bede6309d0d43a92f7c9	MOE Joint International Research Laboratory of Animal Health and Food Safety, College of Veterinary Medicine, Nanjing Agricultural University, Nanjing, Jiangsu Province, 210095, China; Faculty of Veterinary and Animal Sciences, University of Poonch Rawalakot, Azad Kashmir, Pakistan	autophagy; CD63 exosome; multivesicular bodies; Sertoli cell; spermatogenesis; turtle	China	Pakistan	Reptile	Biogenesis and sperm interaction
247	PubMed and Scopus	32172902	Twenter H., Klohonatz K., Davis K., Bass L., Coleman S.J., Bouma G.J., Bruemmer J.E.	Transfer of MicroRNAs From Epididymal Epithelium to Equine Spermatozoa	Journal of Equine Veterinary Science	2020	10.1016/j.jevs.2019.102841	https://www.scopus.com/inward/record.uri?eid=2-s2.0-85077987600&doi=10.1016%2fj.jevs.2019.102841&partnerID=40&md5=75dd29f2df22b387bdd574dce391bb01	Department of Animal Sciences, Colorado State University, Fort Collins, CO, United States; Department of Clinical Sciences, Colorado State University, Fort Collins, CO, United States; Department of Biomedical Sciences, Colorado State University, Fort Collins, CO, United States	Epididymosome; Equine; miRNA; Reproduction; Sperm maturation; Stallion	USA		Horse	Sperm interaction
248	PubMed and Scopus	34043937	Vickram A.S., Anbarasu K., Gulothungan G., Thanigaivel S., Nanmaran R., Palanivelu J.	Characterization of human prostasomes protein Clusterin (macromolecule)–a novel biomarker for male infertility diagnosis and prognosis	Journal of Biomolecular Structure and Dynamics	2020	10.1080/07391102.2020.1852960	https://www.scopus.com/inward/record.uri?eid=2-s2.0-85097071277&doi=10.1080%2f07391102.2020.1852960&partnerID=40&md5=db810d695ae2a41655185001d19a8183	Department of Biotechnology, Saveetha School of Engineering, Saveetha Institute of Medical and Technical Sciences, Chennai, Tamil Nadu, India; Department of Bioinformatics, School of Life Sciences, VISTAS, Chennai, Tamil Nadu, India; Department of Biomedical Engineering, Saveetha School of Engineering, Saveetha Institute of Medical and Technical Sciences, Chennai, Tamil Nadu, India; Department of…	Clusterin; Male infertility; molecular dynamics simulation; prostasomes; threading	India		Human	Characterization, biomarkers, male reproductive disorders and fertility/infertility
249	Embase, PubMed and Scopus	33133043	Wang R., Gornalusse G.G., Kim Y., Pandey U., Hladik F., Vojtech L.	Potent Restriction of Sexual Zika Virus Infection by the Lipid Fraction of Extracellular Vesicles in Semen	Frontiers in Microbiology	2020	10.3389/fmicb.2020.574054	https://www.scopus.com/inward/record.uri?eid=2-s2.0-85092469876&doi=10.3389%2ffmicb.2020.574054&partnerID=40&md5=bb1dd4dd0ccb9af6a82a894268f20633	Department of Obstetrics and Gynecology, University of Washington, Seattle, WA, United States; Division of Allergy and Infectious Diseases, Department of Medicine, University of Washington, Seattle, WA, United States; Vaccine and Infectious Disease Division, Fred Hutchinson Cancer Research Center, Seattle, WA, United States	exosomes; extracellular vesicles; female; flavivirus; genital; semen; vagina; Zika virus	USA		Human	Disease
250	Embase, PubMed and Scopus	31809364	Welch J.L., Kaddour H., Winchester L., Fletcher C.V., Stapleton J.T., Okeoma C.M.	Semen Extracellular Vesicles from HIV-1-Infected Individuals Inhibit HIV-1 Replication in Vitro, and Extracellular Vesicles Carry Antiretroviral Drugs in Vivo	Journal of Acquired Immune Deficiency Syndromes	2020	10.1097/QAI.0000000000002233	https://www.scopus.com/inward/record.uri?eid=2-s2.0-85076324570&doi=10.1097%2fQAI.0000000000002233&partnerID=40&md5=f648c05039f83386e0527b1f3bd6b3dc	Departments of A Microbiology and Immunology, Carver College of Medicine, University of Iowa, Iowa City, IA, United States; Departments of Internal Medicine, Carver College of Medicine, University of Iowa, Iowa City, IA, United States; Medical Service, Iowa City Veterans Affairs Medical Center, Iowa City, IA, United States; Department of Pharmacology, Stony Brook University School of Medicine, St…	antiretroviral therapy; blood; extracellular vesicles; HIV-1; semen	USA		Human	Disease
251	PubMed and Scopus	31665815	Welch J.L., Kaufman T.M., Stapleton J.T., Okeoma C.M.	Semen exosomes inhibit HIV infection and HIV-induced proinflammatory cytokine production independent of the activation state of primary lymphocytes	FEBS Letters	2020	10.1002/1873-3468.13653	https://www.scopus.com/inward/record.uri?eid=2-s2.0-85076189885&doi=10.1002%2f1873-3468.13653&partnerID=40&md5=906738f0d997e51dc97bbd5efe6dc61a	Department of Microbiology and Immunology, Carver College of Medicine, University of Iowa, Iowa City, IA, United States; Department of Internal Medicine, Carver College of Medicine, University of Iowa, Iowa City, IA, United States; Medical Service, Iowa City Veterans Affairs Medical CenterIA, United States; Department of Pharmacology, Stony Brook University Renaissance School of MedicineNY, Unite…	cell activation; cytokines; exosomes; HIV	USA		Human	Disease
252	PubMed and Scopus	32914196	Xie Y., Yao J., Zhang X., Chen J., Gao Y., Zhang C., Chen H., Wang Z., Zhao Z., Chen W., Lv L., Li Y., Gao F., Xie M., Zhang J., Zhao L., Wang Z., Liang X., Sun X., Zou X., Deng C., Liu G.	A panel of extracellular vesicle long noncoding RNAs in seminal plasma for predicting testicular spermatozoa in nonobstructive azoospermia patients	Human Reproduction	2020	10.1093/humrep/deaa184	https://www.scopus.com/inward/record.uri?eid=2-s2.0-85094983556&doi=10.1093%2fhumrep%2fdeaa184&partnerID=40&md5=ff01601a4fd5f7389e62aa3550e6e3e2	Department of Andrology, First Affiliated Hospital, Sun Yat-sen University, Guangzhou, 510080, China; Reproductive Medicine Center, Sixth Affiliated Hospital, Sun Yat-sen University, Guangzhou, 510655, China; Guangdong Provincial Key Laboratory of Orthopedics and Traumatology, First Affiliated Hospital, Sun Yat-sen University, Guangzhou, 510080, China; Gastrointestinal Diseases Research Institute…	extracellular vesicle; long noncoding RNA; microdissection testicular sperm extraction; nonobstructive azoospermia; seminal plasma	China		Human	Male reproductive disorders
253	Embase, PubMed and Scopus	33263017	Xu Z., Xie Y., Zhou C., Hu Q., Gu T., Yang J., Zheng E., Huang S., Xu Z., Cai G., Liu D., Wu Z., Hong L.	Expression Pattern of Seminal Plasma Extracellular Vesicle Small RNAs in Boar Semen	Frontiers in Veterinary Science	2020	10.3389/fvets.2020.585276	https://www.scopus.com/inward/record.uri?eid=2-s2.0-85096634413&doi=10.3389%2ffvets.2020.585276&partnerID=40&md5=12b99db8792c0c93b9e9b856e249fa79	National Engineering Research Center for Breeding Swine Industry, Guangdong Provincial Key Laboratory of Agro-Animal Genomics and Molecular Breeding, College of Animal Science, South China Agricultural University, Guangzhou, China; Lingnan Guangdong Laboratory of Modern Agriculture, Guangzhou, China	boar; extracellular vesicles; miRNA; piRNA; seminal plasma	China		Porcine	Characterization
254	Embase and Scopus	31550454	Yefimova M., Bere E., Neyroud A.S., Jegou B., Bourmeyster N., Ravel C.	Myelinosome-like vesicles in human seminal plasma: A cryo-electron microscopy study	Cryobiology	2020	10.1016/j.cryobiol.2019.09.009	https://www.scopus.com/inward/record.uri?eid=2-s2.0-85072655945&doi=10.1016%2fj.cryobiol.2019.09.009&partnerID=40&md5=76f4f663c1b0a69311ded3356e1296fe	Sechenov Institute of Evolutionary Physiology and Biochemistry, Russian Academy of Sciences, 44 pr. M Thorez, St-Petersburg, 194223, Russian Federation; Laboratoire STIM, Equipe CMCS, ERL CNRS 7368, 1, rue Georges Bonnet, Poitiers Cedex, 86022, France; CHU de Rennes, Département de Gynécologie Obstétrique et Reproduction Humaine-CECOS, Hôpital Sud, 16 boulevard de Bulgarie, Rennes, 35000, France;…	Extra cellular vesicles; Human; Myelinosome; Seminal plasma; Sertoli cells	Russia	France	Human	Characterization
255	PubMed and Scopus	32293248	Zhang B., Zhao N., Jia L., Che J., He X., Liu K., Bao B.	Identification and application of piwi-interacting RNAs from seminal plasma exosomes in Cynoglossus semilaevis	BMC Genomics	2020	10.1186/s12864-020-6660-7	https://www.scopus.com/inward/record.uri?eid=2-s2.0-85083410504&doi=10.1186%2fs12864-020-6660-7&partnerID=40&md5=fd4e692fdfe895504f651ef7c89313ba	Key Laboratory of Exploration and Utilization of Aquatic Genetic Resources, Shanghai Ocean University, Ministry of Education, International Research Center for Marine Biosciences, Shanghai Ocean University, Ministry of Science and Technology, National Demonstration Center for Experimental Fisheries Science Education, Shanghai Ocean University, Shanghai, 201306, China; Tianjin Sea Fisheries Resear…	Biomarkers; Cynoglossus semilaevis; Piwi-interacting RNAs; Pseudomale; Seminal plasma exosome	China		Fish	Characterization
256	PubMed and Scopus	31483222	Zhang J., Luo H., Xiong Z., Wan K., Liao Q., He H.	High-throughput sequencing reveals biofluid exosomal miRNAs associated with immunity in pigs	Bioscience, Biotechnology and Biochemistry	2020	10.1080/09168451.2019.1661767	https://www.scopus.com/inward/record.uri?eid=2-s2.0-85075957217&doi=10.1080%2f09168451.2019.1661767&partnerID=40&md5=59b8cbea0b5724bf466dcc800a2d2ce5	College of Animal Science, Southwest University, Chongqing, China; College of Animal Science and Technology, Chongqing Three Gorges Vocational College, Chongqing, China	Biofluid; Exosome; MiRNA; Porcine	China		Porcine	Characterization
257	Scopus		Zhang M., Vojtech L., Ye Z., Hladik F., Nance E.	Quantum Dot Labeling and Visualization of Extracellular Vesicles	ACS Applied Nano Materials	2020	10.1021/acsanm.0c01553	https://www.scopus.com/inward/record.uri?eid=2-s2.0-85091122299&doi=10.1021%2facsanm.0c01553&partnerID=40&md5=c432c8c527620cbf10f6017a924ab98b	Molecular Engineering and Sciences Institute, University of Washington, Seattle, WA 98195-1652, United States; Department of Obstetrics and Gynecology, University of Washington, Seattle, WA 98195-6460, United States; Department of Chemical Engineering, University of Washington, Seattle, WA 98195-1750, United States; Department of Medicine, Division of Allergy and Infectious Diseases, University o…	click chemistry; Extracellular vesicles; labeling; live imaging; quantum dots	USA		Human	Characterization
258	Embase, PubMed and Scopus	33114768	Zhang X., Vos H.R., Tao W., Stoorvogel W.	Proteomic profiling of two distinct populations of extracellular vesicles isolated from human seminal plasma	International Journal of Molecular Sciences	2020	10.3390/ijms21217957	https://www.scopus.com/inward/record.uri?eid=2-s2.0-85094108349&doi=10.3390%2fijms21217957&partnerID=40&md5=8a16503a4efe7a4f7cd9f2b48daa20d8	Department of Biomolecular Health Sciences, Faculty of Veterinary Science, Utrecht University, Utrecht, 3584 CM, Netherlands; Molecular Cancer Research, Center for Molecular Medicine, University Medical Center Utrecht, Utrecht University, Oncode Institute, Utrecht, 3584 CX, Netherlands; Department of Rheumatology and Clinical Immunology, University Medical Center Utrecht, Utrecht University, Utre…	Extracellular vesicles; LC-MS/MS; Prostasomes; Proteomic analysis; Seminal plasma; Subtypes	Netherlands		Human	Characterization
259	Embase, PubMed and Scopus	34426825	Alshanbayeva A., Tanwar D.K., Roszkowski M., Manuella F., Mansuy I.M.	Early life stress affects the miRNA cargo of epididymal extracellular vesicles in mouse†	Biology of Reproduction	2021	10.1093/biolre/ioab156	https://www.scopus.com/inward/record.uri?eid=2-s2.0-85116954053&doi=10.1093%2fbiolre%2fioab156&partnerID=40&md5=2547d69754c80a66f18b3f9be6372876	Laboratory of Neuroepigenetics, Brain Research Institute at the Medical Faculty of the University of ZurichZurich, Switzerland; Institute for Neuroscience of the Department of Health Sciences and Technology, ETH ZurichZurich, Switzerland; Zurich Neuroscience Center, ETH and University of ZurichZurich, Switzerland	early life stress; epididymis; epididymosomes; epigenetics; extracellular vesicles; miRNAs; sperm	Switzerland		Rodents	Disease
260	PubMed and Scopus	33278692	Alves M.B.R., Arruda R.P.D., Batissaco L., Garcia-Oliveros L.N., Gonzaga V.H.G., Nogueira V.J.M., Almeida F.D.S., Pinto S.C.C., Andrade G.M., Perecin F., da Silveira J.C., Celeghini E.C.C.	Changes in miRNA levels of sperm and small extracellular vesicles of seminal plasma are associated with transient scrotal heat stress in bulls	Theriogenology	2021	10.1016/j.theriogenology.2020.11.015	https://www.scopus.com/inward/record.uri?eid=2-s2.0-85096982971&doi=10.1016%2fj.theriogenology.2020.11.015&partnerID=40&md5=e8fe2e38631b23837ca762d23fe88cf1	Department of Animal Reproduction, School of Veterinary Medicine and Animal Science, University of São Paulo, Pirassununga, São Paulo, Brazil; Department of Veterinary Medicine, School of Animal Science and Food Engineering, University of São Paulo, Pirassununga, São Paulo, Brazil	Epididymis; Epididymosomes; Exosomes; microRNAs; Semen; Testicular thermoregulation	Brazil		Cattle	Disease
261	Embase and Scopus	33686546	Chen H., Xie Y., Li Y., Zhang C., Lv L., Yao J., Deng C., Sun X., Zou X., Liu G.	Outcome prediction of microdissection testicular sperm extraction based on extracellular vesicles piRNAs	Journal of Assisted Reproduction and Genetics	2021	10.1007/s10815-021-02101-8	https://www.scopus.com/inward/record.uri?eid=2-s2.0-85110073771&doi=10.1007%2fs10815-021-02101-8&partnerID=40&md5=bfbafb9b4a2d27ac8d2465afda6d5e29	Department of Andrology, The First Affiliated Hospital of Sun Yat-sen University, Guangzhou, China; Reproductive Medicine Center, The Sixth Affiliated Hospital of Sun Yat-sen University, No. 26 Erheng Road, Yuancun, Tianhe District, Guangzhou, 510655, China; Guangdong Provincial Key Laboratory of Orthopedics and Traumatology, Guangzhou, Guangdong, China	Extracellular vesicles; Microdissection testicular sperm extraction; piRNAs; Preoperative prediction	China		Human	Characterization
262	Embase, PubMed and Scopus	33635824	Cordeiro L., Lin H.-L.H., Carvalho A.V., Grasseau I., Uzbekov R., Blesbois E.	First insights on seminal extracellular vesicles in chickens of contrasted fertility	Reproduction	2021	10.1530/REP-20-0462	https://www.scopus.com/inward/record.uri?eid=2-s2.0-85104209888&doi=10.1530%2fREP-20-0462&partnerID=40&md5=3026301287def112b753ddfe3fd7dfe8	INRAE, CNRS, Université de Tours, IFCE, UMR PRC, Centre-Val de Loire, Nouzilly, France; Physiology Division, Livestock Research Institute, COA Tainan, Taiwan; Laboratoire Biologie Cellulaire et Microscopie Electronique, Fac. Médecine, Université de Tours, Tours, Centre-Val de Loire, France		France	Taiwan	Chicken	Fertility/infertility
263	Embase and Scopus		Ding Y., Ding N., Zhang Y., Xie S., Huang M., Ding X., Dong W., Zhang Q., Jiang L.	MicroRNA-222 Transferred From Semen Extracellular Vesicles Inhibits Sperm Apoptosis by Targeting BCL2L11	Frontiers in Cell and Developmental Biology	2021	10.3389/fcell.2021.736864	https://www.scopus.com/inward/record.uri?eid=2-s2.0-85119826174&doi=10.3389%2ffcell.2021.736864&partnerID=40&md5=cadbed193a6a1d802c20c28e8ec4624a	National Engineering Laboratory for Animal Breeding, Key Laboratory of Animal Genetics, Breeding and Reproduction, Ministry of Agriculture, College of Animal Science and Technology, China Agricultural University, Beijing, China; College of Animal Science and Technology, Northwest A&F University, Yangling, China; College of Animal Science and Technology, Shandong Agricultural University, Tai’an, C…	apoptosis; BCL2L11; EGFR; extracellular vesicles; miR-222; sperm motility	China		Porcine	Sperm interaction
264	PubMed and Scopus	33434156	Dong D., Yang J., Chen Y., Peng G., Cao H., Gao H., Jin T., Yang F., Dong W.	Palmitoylated GLB1L4 transfers via exosomes to maintain sperm function in rat epididymis	Reproduction	2021	10.1530/REP-20-0423	https://www.scopus.com/inward/record.uri?eid=2-s2.0-85099888647&doi=10.1530%2fREP-20-0423&partnerID=40&md5=91dcd9b528f1b1b67e0b048d9e27e26d	College of Animal Science and Technology, Northwest A&F University, Yangling, China; Shaanxi Provincial Key Laboratory of Animal Genetics, Breeding and Reproduction, Northwest A&F University, Yangling, China; College of Forestry, Northwest A&F University, Yangling, China; Shaanxi Stem Cell Engineering Research Center, Northwest A&F University, Yangling, China		China		Rodents	Sperm interaction and sperm function
265	PubMed and Scopus	33108830	Faisal K., Akbarsha M.A.	Role of aposomes and epididymosomes in sperm quality control: A light and transmission electron microscopic study in an experimental rat model	Andrologia	2021	10.1111/and.13862	https://www.scopus.com/inward/record.uri?eid=2-s2.0-85093940634&doi=10.1111%2fand.13862&partnerID=40&md5=3b22bc7acab633c69c41f5de0bd133ce	Department of Animal Science, Bharathidasan University, Tiruchirappalli, India; Department of Biotechnology, National College (Autonomous), Tiruchirappalli, India; Scientific Research Center, Prince Sultan Military Medical City, Riyadh, Saudi Arabia	apocrine secretion; aposome; dense matrix; epididymosome	India	Saudi Arabia	Rodents	Sperm function
266	Embase, PubMed and Scopus	34188787	Foot N.J., Gonzalez M.B., Gembus K., Fonseka P., Sandow J.J., Nguyen T.T., Tran D., Webb A.I., Mathivanan S., Robker R.L., Kumar S.	Arrdc4-dependent extracellular vesicle biogenesis is required for sperm maturation	Journal of Extracellular Vesicles	2021	10.1002/jev2.12113	https://www.scopus.com/inward/record.uri?eid=2-s2.0-85111790312&doi=10.1002%2fjev2.12113&partnerID=40&md5=a1014a7c8ab3232ccd9e93fac822222a	Centre for Cancer Biology, University of South Australia and SA Pathology, Adelaide, SA, Australia; School of Medicine, Robinson Research Institute, University of Adelaide, Adelaide, SA, Australia; Department of Biochemistry and Genetics, La Trobe Institute for Molecular Sciences, La Trobe University, Melbourne, VIC, Australia; Advanced Technology and Biology Division, Walter and Eliza Hall Insti…	arrestin; biogenesis; extracellular vesicles; fertility; sperm maturation; ubiquitin ligase adaptors	Australia		Rodents	Fertility/infertility
267	PubMed and Scopus	34326815	Hong Y., Wu Y., Zhang J., Yu C., Shen L., Chen H., Chen L., Zhou X., Gao F.	Decreased piRNAs in Infertile Semen Are Related to Downregulation of Sperm MitoPLD Expression	Frontiers in Endocrinology	2021	10.3389/fendo.2021.696121	https://www.scopus.com/inward/record.uri?eid=2-s2.0-85111363014&doi=10.3389%2ffendo.2021.696121&partnerID=40&md5=9a9f5f8d1013999d41596752079188d8	College of Laboratory Medicine, Hangzhou Medical College, Hangzhou, China; Zhejiang Provincial People’s Hospital, People’s Hospital of Hangzhou Medical College, Hangzhou, China; College of Laboratory Medicine and Life Sciences, Wenzhou Medical University, Wenzhou, China; Department of Andrology, Nanjing Drum Tower Hospital, Affiliated Hospital of Nanjing University Medical School, Nanjing, China	exosome; infertility; MitoPLD; piRNAs; sperm	China		Human	Characterization and fertility/infertility
268	PubMed and Scopus	34540145	Janković T., Luković J.D., Miler I., Mitić N., Hajduković L., Janković M.	Assembly of tetraspanins, galectin-3, and distinct N-glycans defines the solubilization signature of seminal prostasomes from normozoospermic and oligozoospermic men	Upsala Journal of Medical Sciences	2021	10.48101/ujms.v126.7673	https://www.scopus.com/inward/record.uri?eid=2-s2.0-85121926057&doi=10.48101%2fujms.v126.7673&partnerID=40&md5=4821006e59acd73051201a3f5e37d085	University of Belgrade, Institute for the Application of Nuclear Energy, INEP, Belgrade, Serbia; University of Belgrade, Institute of Nuclear Sciences, VINČA, National Institute of the Republic of Serbia, Belgrade, Serbia	CD63; CD9; Detergent sensitivity; Extracellular vesicles; Gamma-glutamyl transferase; Molecular patterns; Normozoospermia; Oligozoospermia	Serbia		Human	Disease
269	Embase and Scopus	33345401	Jena S.R., Nayak J., Kumar S., Kar S., Dixit A., Samanta L.	Paternal contributors in recurrent pregnancy loss: Cues from comparative proteome profiling of seminal extracellular vesicles	Molecular Reproduction and Development	2021	10.1002/mrd.23445	https://www.scopus.com/inward/record.uri?eid=2-s2.0-85097837522&doi=10.1002%2fmrd.23445&partnerID=40&md5=fd04a3e28d16a7842685a1f841be382c	Department of Zoology, Redox Biology Laboratory, School of Life Sciences, Ravenshaw UniversityOdisha, India; Centre for Excellence in Environment and Public Health, Ravenshaw UniversityOdisha, India; Computational Biology and Bioinformatics Laboratory, Institute of Life Sciences, Bhubaneswar, Odisha, India; Department of Obstetrics & Gynaecology, Kar Clinic and Hospital Pvt. Ltd., Bhubaneswar, In…	comparative proteomics; hub genes; paternal factors; recurrent pregnancy loss; seminal extracellular vesicles	India		Human	Fertility/infertility
270	PubMed and Scopus	34837240	Lal A., Pike J.F.W., Polley E.L., Huang S., Sanni M., Hailat T., Zimmerman S., Clay-Gilmour A., Bruce T.F., Marcus K.R., Roudebush W.E., Chosed R.J.	Comparison of RNA content from hydrophobic interaction chromatography-isolated seminal plasma exosomes from intrauterine insemination (IUI) pregnancies	Andrologia	2021	10.1111/and.14325	https://www.scopus.com/inward/record.uri?eid=2-s2.0-85119996132&doi=10.1111%2fand.14325&partnerID=40&md5=1c4d423d0268d9a5047f927998f594bf	Department of Biomedical Sciences, University of South Carolina School of Medicine Greenville, Greenville, SC, United States; Department of Chemistry, Clemson University, Clemson, SC, United States; VIOS Fertility Institute, Swansea, IL, United States; Department of Epidemiology and Biostatistics, Arnold School of Public Health, University of South Carolina, Greenville, SC, United States; Departm…	chromatography; exosomes; intrauterine insemination; RNA; seminal fluid	USA		Human	Female reproductive tract
271	Embase and Scopus	33713403	Lin Y., Fang Q., He Y., Gong X., Wang Y., Liang A., Wang G., Gong S., Wu J., Sun F.	Thy1-Positive Spermatogonia Suppress the Proliferation of Spermatogonial Stem Cells by Extracellular Vesicles in Vitro	Endocrinology (United States)	2021	10.1210/endocr/bqab052	https://www.scopus.com/inward/record.uri?eid=2-s2.0-85107089954&doi=10.1210%2fendocr%2fbqab052&partnerID=40&md5=0862dbf8a7085594b39ba6c7082f54eb	International Peace Maternity and Child Health Hospital, Shanghai Municipal Key Clinical Speciality, Institute of Embryo-Fetal Original Adult Disease, School of Medicine, Shanghai Jiao Tong University, Shanghai, 200030, China; Key Laboratory for the Genetics of Developmental and Neuropsychiatric Disorders, Bio-X Institutes, Shanghai Jiao Tong University, Shanghai, 200240, China; Department of Gyn…	proliferation; spermatogonial stem cell; testicular extracellular vesicles	China		Rodents and human	Sperm function
272	PubMed and Scopus	33000559	Ma Y., Zhou Y., Xiao Q., Zou S.-S., Zhu Y.-C., Ping P., Chen X.-F.	Seminal exosomal miR-210-3p as a potential marker of Sertoli cell damage in Varicocele	Andrology	2021	10.1111/andr.12913	https://www.scopus.com/inward/record.uri?eid=2-s2.0-85092512910&doi=10.1111%2fandr.12913&partnerID=40&md5=4cc6e920b7300abf3dfba81c6e49f8e9	Center for Reproductive Medicine, Ren Ji Hospital, School of Medicine, Shanghai Jiao Tong University, Shanghai, China; Shanghai Key Laboratory for Assisted Reproduction and Reproductive Genetics, Shanghai, China; Department of Central Lab, Ren Ji Hospital, School of Medicine, Shanghai Jiao Tong University, Shanghai, China; Shanghai Human Sperm Bank, Shanghai, China	exosome; hypoxia; microRNA; Sertoli cells; varicocoele	China		Human	Male reproductive disorders
273	Embase and Scopus	34034196	Paktinat S., Esfandyari S., Karamian A., Koochaki A., Asadirad A., Ghaffari Novin M., Mohammadi-Yeganeh S., Salehpour S., Hashemi S.M., Nazarian H.	Conditioned medium derived from seminal extracellular vesicles-exposed endometrial stromal cells induces inflammatory cytokine secretion by macrophages	European Journal of Obstetrics and Gynecology and Reproductive Biology	2021	10.1016/j.ejogrb.2021.05.019	https://www.scopus.com/inward/record.uri?eid=2-s2.0-85106924432&doi=10.1016%2fj.ejogrb.2021.05.019&partnerID=40&md5=6caf19ed76dc182315b62b11828e2f25	Department of Biology and Anatomical Sciences, School of Medicine, Shahid Beheshti University of Medical Sciences, Tehran, Iran; Department of Anatomy, School of Medicine, Tehran University of Medical Sciences, Tehran, Iran; Cellular and Molecular Biology Research Center, Shahid Beheshti University of Medical Sciences, Tehran, Iran; Department of Immunology, Faculty of Medicine, Ahvaz Jundishapur…	Endometrium; Extracellular vesicles; Macrophages; Semen; Stromal cells	Iran		Human	Female reproductive tract
274	Scopus		Pedrosa A.C., Andrade Torres M., Vilela Alkmin D., Pinzon J.E.P., Kitamura Martins S.M.M., Coelho da Silveira J., Furugen Cesar de Andrade A.	Spermatozoa and seminal plasma small extracellular vesicles miRNAs as biomarkers of boar semen cryotolerance	Theriogenology	2021	10.1016/j.theriogenology.2021.07.022	https://www.scopus.com/inward/record.uri?eid=2-s2.0-85113739656&doi=10.1016%2fj.theriogenology.2021.07.022&partnerID=40&md5=c4fbf40af507e896ff5bf1543512eb6c	Department of Animal Reproduction, School of Veterinary Medicine and Animal Science, University of São Paulo, Pirassununga, São Paulo, Brazil; DB Swine Genetics, Patos de Minas, Minas Gerais, Brazil; Department of Veterinary Medicine, Faculty of Animal Science and Food Engineering, University of São Paulo, Pirassununga, São Paulo, Brazil; Department of Animal Science, Faculty of Animal Science an…	Boar; Cryopreservation; Spermatogenesis; Spermatozoa; Swine	Brazil		Porcine	Sperm function
275	Embase and Scopus	33950331	Rowlison T., Ottinger M.A., Comizzoli P.	Exposure to epididymal extracellular vesicles enhances immature sperm function and sustains vitality of cryopreserved spermatozoa in the domestic cat model	Journal of Assisted Reproduction and Genetics	2021	10.1007/s10815-021-02214-0	https://www.scopus.com/inward/record.uri?eid=2-s2.0-85105526882&doi=10.1007%2fs10815-021-02214-0&partnerID=40&md5=67c282e0797b8adc2506d32ad232dd28	Smithsonian Conservation Biology Institute, National Zoological Park, Washington, DC, United States; University of Houston, Houston, TX, United States	Domestic cat; Embryonic development; Epididymis; Extracellular vesicles; Spermatozoa	USA		Cat	Sperm function
276	Embase, PubMed and Scopus	33440913	Ruiz-Plazas X., Altuna-Coy A., Alves-Santiago M., Vila-Barja J., García-Fontgivell J.F., Martínez-González S., Segarra-Tomás J., Chacón M.R.	Liquid biopsy-based exo-oncomirnas can predict prostate cancer aggressiveness	Cancers	2021	10.3390/cancers13020250	https://www.scopus.com/inward/record.uri?eid=2-s2.0-85099370793&doi=10.3390%2fcancers13020250&partnerID=40&md5=684b72574aa73fe9dbda434a1115b570	Disease Biomarkers and Molecular Mechanisms Group, IISPV, Joan XXIII University Hospital, Universitat Rovira i Virgili, Tarragona, 43007, Spain; Urology Unit, Joan XXIII University Hospital, Tarragona, 43007, Spain; Pathology Unit, Joan XXIII University Hospital, Tarragona, 43007, Spain	Exo-oncomiRNAS; Exosomes; Prostate cancer; Semen; TWEAK	Spain		Human	Disease
277	PubMed	34371438	Salek F, Baharara J, Shahrokhabadi KN, Amini E.	The guardians of germ cells; Sertoli-derived exosomes against electromagnetic field-induced oxidative stress in mouse spermatogonial stem cells	Theriogenology	2021	10.1016/j.theriogenology.2021.08.001	https://www.sciencedirect.com/science/article/pii/S0093691X21002478?via%3Dihub	Department of Biology, Mashhad Branch, Islamic Azad University, Mashhad, Iran	spermatogonial stem cells, sertoli cells, exosomes, electromagnetic field, oxidative stress, apoptosis	Iran		Human	Sperm function
278	Embase, PubMed and Scopus	34659223	Su Q., Zhang Y., Cui Z., Chang S., Zhao P.	Semen-Derived Exosomes Mediate Immune Escape and Transmission of Reticuloendotheliosis Virus	Frontiers in Immunology	2021	10.3389/fimmu.2021.735280	https://www.scopus.com/inward/record.uri?eid=2-s2.0-85117194179&doi=10.3389%2ffimmu.2021.735280&partnerID=40&md5=4122430840290fd9ed04d3ddc81d0d73	College of Veterinary Medicine, Shandong Agricultural University, Tai’an City, China; Shandong Provincial Key Laboratory of Animal Biotechnology and Disease Control and Prevention, Tai’an City, China; Shandong Provincial Engineering Technology Research Center of Animal Disease Control and Prevention, Tai’an City, China	cock semen; exosome; immune escape; reticuloendotheliosis virus; transmission	China		Chicken	Disease
279	PubMed and Scopus	34673403	Sun J., Zhao Y., He J., Zhou Q., El-Ashram S., Yuan S., Chi S., Qin J., Huang Z., Ye M., Huang S., Li Z.	Small RNA expression patterns in seminal plasma exosomes isolated from semen containing spermatozoa with cytoplasmic droplets versus regular exosomes in boar semen	Theriogenology	2021	10.1016/j.theriogenology.2021.09.031	https://www.scopus.com/inward/record.uri?eid=2-s2.0-85117212176&doi=10.1016%2fj.theriogenology.2021.09.031&partnerID=40&md5=30d3cb972a049370b5a4385ff15998c8	College of Life Science and Engineering, Foshan University, 18 Jiangwan Street, Foshan, Guangdong province 528231, China; Faculty of Science, Kafrelsheikh University, Kafr El-Sheikh33516, Egypt	Cytoplasmic droplet (CD); Exosomes; miRNA expression; Seminal plasma	Egypt		Porcine	Sperm function
280	Scopus	34610313	Trigg N.A., Skerrett-Byrne D.A., Xavier M.J., Zhou W., Anderson A.L., Stanger S.J., Katen A.L., De Iuliis G.N., Dun M.D., Roman S.D., Eamens A.L., Nixon B.	Acrylamide modulates the mouse epididymal proteome to drive alterations in the sperm small non-coding RNA profile and dysregulate embryo development	Cell Reports	2021	10.1016/j.celrep.2021.109787	https://www.scopus.com/inward/record.uri?eid=2-s2.0-85116489531&doi=10.1016%2fj.celrep.2021.109787&partnerID=40&md5=ccd96f96d36e841e1c81c334f2b85d54	Priority Research Centre for Reproductive Science, School of Environmental and Life Sciences, The University of Newcastle, Callaghan, NSW 2308, Australia; Hunter Medical Research Institute, New Lambton Heights, NSW 2305, Australia; Priority Research Centre for Drug Development, School of Environmental and Life Sciences, University of Newcastle, Callaghan, NSW 2308, Australia; Department of Obstet…	acrylamide; embryo development; epididymis; fertility; male reproduction; proteome; small non-protein-coding RNA; sperm maturation; spermatozoa	Australia		Rodents	Sperm interaction and fertility/infertility
281	Embase, PubMed and Scopus	33792189	Trigg N.A., Stanger S.J., Zhou W., Skerrett-Byrne D.A., Sipilä P., Dun M.D., Eamens A.L., De Iuliis G.N., Bromfield E.G., Roman S.D., Nixon B.	A novel role for milk fat globule-EGF factor 8 protein (MFGE8) in the mediation of mouse sperm–extracellular vesicle interactions	Proteomics	2021	10.1002/pmic.202000079	https://www.scopus.com/inward/record.uri?eid=2-s2.0-85105371725&doi=10.1002%2fpmic.202000079&partnerID=40&md5=cc9e2bd9f21cae4f6dee6203ae9f0c4d	Priority Research Centre for Reproductive Science, The University of Newcastle, Callaghan, NSW, Australia; Pregnancy and Reproduction Program, Hunter Medical Research Institute, New Lambton Heights, NSW, Australia; Department of Obstetrics and Gynaecology, The University of Melbourne, Parkville, VIC, Australia; Gynaecology Research Centre, The Royal Women's Hospital, Parkville, VIC, Australia; Re…	epididymis; epididymosome; extracellular vesicle; milk fat globule-EGF factor 8 protein (MFGE8); sperm maturation; spermatozoa	Australia		Rodents	Sperm interaction
282	PubMed and Scopus	34712227	Wang D., Jueraitetibaike K., Tang T., Wang Y., Jing J., Xue T., Ma J., Cao S., Lin Y., Li X., Ma R., Chen X., Yao B.	Seminal Plasma and Seminal Plasma Exosomes of Aged Male Mice Affect Early Embryo Implantation via Immunomodulation	Frontiers in Immunology	2021	10.3389/fimmu.2021.723409	https://www.scopus.com/inward/record.uri?eid=2-s2.0-85118789370&doi=10.3389%2ffimmu.2021.723409&partnerID=40&md5=a2b44df2240a928f0a3b383d90cafad5	Department of Reproductive Medicine, Affiliated Jinling Hospital, Medicine School of Nanjing University, Nanjing, China; Department of Reproductive Medicine, Affiliated Jinling Hospital, Nanjing Medical University, Nanjing, China; School of Life Sciences, Nanjing University, Nanjing, China	advanced-age male fertility; dendritic cells; embryo implantation; seminal plasma; seminal plasma exosomes; uterine immune microenvironment	China		Rodents	Fertility/infertility
283	Embase and Scopus	35372562	Abumaghaid M.M., Abdelazim A.M., Belali T.M., Alhujaily M., Saadeldin I.M.	Shuttle Transfer of mRNA Transcripts via Extracellular Vesicles From Male Reproductive Tract Cells to the Cumulus–Oocyte Complex in Rabbits (Oryctolagus cuniculus)	Frontiers in Veterinary Science	2022	10.3389/fvets.2022.816080	http://dx.doi.org/10.3389/fvets.2022.816080	M.M. Abumaghaid, Department of Laboratory Medical Sciences, College of Applied Medical Sciences, University of Bisha, Bisha, Saudi Arabia. Email: moslehali@ub.edu.sa"I.M. Saadeldin, Laboratory of Theriogenology, College of Veterinary Medicine, Chungnam National University, Daejeon, South Korea. Email: islamms@cnu.ac.kr	epididymis,extracellular vesicles,oocyte,prostate,rabbit,testis	South Korea	Saudi Arabia, Egipt	Rodents	Characterization and female reproductive tract
284	Scopus	35413326	Antalíková J., Sečová P., Michalková K., Horovská, Páleníková V., Jankovičová J.	Expression of αV integrin and its potential partners in bull reproductive tissues, germ cells and spermatozoa	International Journal of Biological Macromolecules	2022	10.1016/j.ijbiomac.2022.04.001	https://www.scopus.com/inward/record.uri?eid=2-s2.0-85128190375&doi=10.1016%2fj.ijbiomac.2022.04.001&partnerID=40&md5=8371e4d24777348c176a99166448d4e4	Laboratory of Reproductive Physiology, Institute of Animal Biochemistry and Genetics, Centre of Biosciences, Slovak Academy of Sciences, v.v.i., Dúbravská cesta 9, 840 05 Bratislava, Slovak Republic	Extracellular vesicles; Spermatids; Testes; Tetraspanin	Slovak Republic	Czech Republic	Cattle	EV function
285	Embase, Pubmed and Scopus	35137089	Barrachina F., Battistone M.A., Castillo J., Mallofré C., Jodar M., Breton S., Oliva R.	Sperm acquire epididymis-derived proteins through epididymosomes	Human Reproduction	2022	10.1093/humrep/deac015	https://www.scopus.com/inward/record.uri?eid=2-s2.0-85127113307&doi=10.1093%2fhumrep%2fdeac015&partnerID=40&md5=a01e028e8980ae97187bc1b9f9705d80	M. Jodar, Molecular Biology of Reproduction and Development Research Group, Institut d'Investigacions Biomèdiques August Pi i Sunyer (IDIBAPS), Fundació Clínic per A la Recerca Biomèdica, Department of Biomedical Sciences, Faculty of Medicine and Health Sciences, Universitat de Barcelona, Barcelona, Spain. Email: meritxell.jodar@ub.edu"R. Oliva, Molecular Biology of Reproduction and Development R…	epididymis,epididymosomes,exosomes,extracellular vesicles,male fertility,post-testicular maturation,protein transfer,sperm maturation,sperm proteins,sperm proteome	Spain	United Stated	Rodents and human	EV function
286	Pubmed and Scopus	35351114	Choy K.H.K., Chan S.Y., Lam W., Jin J., Zheng T., Law T.Y.S., Yu S.S., Wang W., Li L., Xie G., Yim H.C.H., Chen H., Fok E.K.L.	The repertoire of testicular extracellular vesicle cargoes and their involvement in inter-compartmental communication associated with spermatogenesis	BMC Biology	2022	10.1186/s12915-022-01268-5	https://www.scopus.com/inward/record.uri?eid=2-s2.0-85127243069&doi=10.1186%2fs12915-022-01268-5&partnerID=40&md5=3e3a16bd1a424acc14b886466ecf38ee	School of Biomedical Sciences, Faculty of Medicine, The Chinese University of Hong Kong, Hong Kong, SAR, China	Extracellular vesicles; Male reproduction; Sperm; Spermatogenesis; Testis	China		Rodents	Sperm maturation
287	Scopus	36476986	Ding N., Zhang Y., Huang M., Liu J., Wang C., Zhang C., Cao J., Zhang Q., Jiang L.	Circ-CREBBP inhibits sperm apoptosis via the PI3K-Akt signaling pathway by sponging miR-10384 and miR-143-3p	Communications Biology	2022	10.1038/s42003-022-04263-2	https://www.scopus.com/inward/record.uri?eid=2-s2.0-85143507723&doi=10.1038%2fs42003-022-04263-2&partnerID=40&md5=11606b178f0f9b1b5ac581d249933ac4	National Engineering Laboratory for Animal Breeding, Key Laboratory of Animal Genetics, Breeding & Reproduction, Ministry of Agriculture, College of Animal Science & Technology, China Agricultural University, 100193 Beijing, P. R. China		China		Porcine	Sperm function
288	Embase and Scopus	35869479	Han X., Hao L., Shi Z., Li Y., Wang L., Li Z., Zhang Q., Hu F., Cao Y., Pang K., Zhu Z.	Seminal plasma extracellular vesicles tRF-Val-AAC-010 can serve as a predictive factor of successful microdissection testicular sperm extraction in patients with non-obstructive azoospermia	Reproductive Biology and Endocrinology	2022	10.1186/s12958-022-00978-3	http://dx.doi.org/10.1186/s12958-022-00978-3	K. Pang, Department of Urology, Xuzhou Central Hospital, Xuzhou, China. Email: pakn1987@163.com"Z. Zhu, Xuzhou Engineering Research Center of Medical Genetics and Transformation, Key Laboratory of Genetic Foundation and Clinical Application, Department of Genetics, Xuzhou Medical University, Xuzhou, China. Email: zhuzuobin@xzhmu.edu.cn	Biomarker,Extracellular vesicles,Non-obstructive azoospermia,Obstructive azoospermia,tsRNA	China		Humans	Male reproductive disorders
289	Pubmed and Scopus	35150797	Huang J., Ren H., Chen A., Li T., Wang H., Jiang L., Zheng S., Qi H., Ji B., Wang X., Qu J., Zhao J., Qiu L.	Perfluorooctane sulfonate induces suppression of testosterone biosynthesis via Sertoli cell-derived exosomal/miR-9-3p downregulating StAR expression in Leydig cells	Environmental Pollution	2022	10.1016/j.envpol.2022.118960	https://www.scopus.com/inward/record.uri?eid=2-s2.0-85124603551&doi=10.1016%2fj.envpol.2022.118960&partnerID=40&md5=c42d6324f6e86b31359d0a45e7df2786	School of Public Health, Nantong University, 9 Seyuan Rd., Nantong, 226019, PR China	Leydig cell; Perfluorooctane sulfonate; Sertoli cell; Steroidogenic acute regulatory protein; Testosterone; microRNA-9-3p.	China		Rodents	EV function
290	Embase, Pubmed and Scopus	35998016	Jena S.R., Nayak J., Kumar S., Kar S., Samanta L.	Comparative proteome profiling of seminal components reveal impaired immune cell signalling as paternal contributors in recurrent pregnancy loss patients	American Journal of Reproductive Immunology	2022	10.1111/aji.13613	https://www.scopus.com/inward/record.uri?eid=2-s2.0-85137208238&doi=10.1111%2faji.13613&partnerID=40&md5=576357fb6d9c345b512c19e76a09d82d	L. Samanta, Redox Biology & Proteomics Laboratory, Department of Zoology, School of Life Sciences, Ravenshaw University, College Square, Odisha, Cuttack, India. Email: lsamanta@ravenshawuniversity.ac.in	extracellular vesicle free seminal plasma,immune signalling,proteomics,recurrent pregnancy loss,seminal extracellular vesicles,spermatozoa	India		Humans	Biomarkers and fertility/infertility
291	Embase	34936021	Kaddour H., Kopcho S., Lyu Y., Shouman N., Paromov V., Pratap S., Dash C., Kim E.-Y., Martinson J., McKay H., Epeldegui M., Margolick J.B., Stapleton J.T., Okeoma C.M.	HIV-infection and cocaine use regulate semen extracellular vesicles proteome and miRNAome in a manner that mediates strategic monocyte haptotaxis governed by miR-128 network	Cellular and Molecular Life Sciences	2022	10.1007/s00018-021-04068-2	http://dx.doi.org/10.1007/s00018-021-04068-2	C.M. Okeoma, Department of Pharmacology, Stony Brook University Renaissance School of Medicine, Stony Brook, NY, United States. Email: chioma.okeoma@stonybrook.edu	Cocaine,Extracellular vesicles,Haptotaxis,miR-128-3p,Proteomics,Small RNA-Seq	USA		Humans	Disease
292	Embase, Pubmed and Scopus	36411474	Li Y., Zhao W., Fu R., Ma Z., Hu Y., Liu Y., Ding Z.	Endoplasmic reticulum stress increases exosome biogenesis and packaging relevant to sperm maturation in response to oxidative stress in obese mice	Reproductive Biology and Endocrinology	2022	10.1186/s12958-022-01031-z	https://www.scopus.com/inward/record.uri?eid=2-s2.0-85142244057&doi=10.1186%2fs12958-022-01031-z&partnerID=40&md5=1b92beaec4aec14267b065265aed8321	Y. Liu, Department of Histology, Embryology, Genetics and Developmental Biology, Shanghai Key Laboratory for Reproductive Medicine, Shanghai Jiao Tong University School of Medicine, Shanghai, China. Email: liuyue@shsmu.edu.cn"Z. Ding, Department of Histology, Embryology, Genetics and Developmental Biology, Shanghai Jiao Tong University School of Medicine, No.280, Chongqing Road (South), Shanghai,…	Comparative proteomics,Epididymal epithelial cells (EECs),ER stress,Exosome,Male fertility,Oxidative stress	China		Rodents	Biogenesis and fertility/infertility
293	Embase and Scopus	35527223	Liao L., Chen W., Zhang X., Zhang H., Li A., Yan Y., Xie Z., Li H., Lin W., Ma J., Zhang X., Xie Q.	Semen extracellular vesicles mediate vertical transmission of subgroup J avian leukosis virus	Virologica Sinica	2022	10.1016/j.virs.2022.01.026	https://www.scopus.com/inward/record.uri?eid=2-s2.0-85129766215&doi=10.1016%2fj.virs.2022.01.026&partnerID=40&md5=225e874ca647365a0d8e47b1cc53701c	X. Zhang, Heyuan Branch, Guangdong Provincial Laboratory of Lingnan Modern Agricultural Science and Technology, College of Animal Science, South China Agricultural University, Guangzhou, China. Email: xhzhang@scau.edu.cn	Infection,Semen extracellular vesicles (SE),Subgroup J avian leukosis virus (ALV-J),Vertical transmission	China	USA	Chicken	Disease
294	Pubmed	35088858	Ma Y, Zhou Y, Zou SS, Sun Y, Chen XF.	Exosomes released from Sertoli cells contribute to the survival of Leydig cells through CCL20 in rats	Molecular Human Reproduction	2022	10.1093/molehr/gaac002	https://pubmed.ncbi.nlm.nih.gov/35088858/	Center for Reproductive Medicine, Ren Ji Hospital, School of Medicine, Shanghai Jiao Tong University, Shanghai, China	AKT; CCL20; Leydig cells; Sertoli cells; blood–testis barrier; cell communication; exosome; survival	China		Rodents	EV function
295	Scopus	35730539	Ma Y., Wang J., Qiao F., Wang Y.	Extracellular vesicles from seminal plasma improved development of in vitro-fertilized mouse embryos	Zygote (Cambridge, England)	2022	10.1017/S0967199422000041	https://www.scopus.com/inward/record.uri?eid=2-s2.0-85139374073&doi=10.1017%2fS0967199422000041&partnerID=40&md5=1a73c61311c38e485c868de955cbca39	Department of Obstetrics and Gynecology, The Reproductive Medicine Center, Tangdu Hospital, Air Force Medical University, Xi’an, Shaanxi, China	Embryo development; Extracellular vesicles; In vitro fertilization; Mice; Semen plasma	China		Rodents	Fertility/infertility
296	Embase, Pubmed and Scopus	35750587	Mahdavinezhad F., Gilani M.A.S., Gharaei R., Ashrafnezhad Z., Valipour J., Nashtaei M.S., Amidi F.	Protective roles of seminal plasma exosomes and microvesicles during human sperm cryopreservation	Reproductive BioMedicine Online	2022	10.1016/j.rbmo.2022.03.033	https://www.scopus.com/inward/record.uri?eid=2-s2.0-85132920139&doi=10.1016%2fj.rbmo.2022.03.033&partnerID=40&md5=1253fa409e4dbf9f3df02803840b3828	F. Amidi, Department of Anatomy, School of Medicine, Tehran University of Medical Sciences, Tehran, Iran. Email: Famidi@sina.tums.ac.ir	Exosomes,Extracellular vesicles,Microvesicles,Seminal fluid,Sperm cryopreservation	Iran		Humans	EV function
297	Scopus	36351965	Mateo-Otero Y., Yeste M., Roca J., Llavanera M., Bucci D., Galeati G., Spinaci M., Barranco I.	Seminal extracellular vesicles subsets modulate gene expression in cumulus cells of porcine in vitro matured oocytes	Scientific Reports	2022	10.1038/s41598-022-22004-7	https://www.scopus.com/inward/record.uri?eid=2-s2.0-85141446738&doi=10.1038%2fs41598-022-22004-7&partnerID=40&md5=3b911f15b6bc8d4c4ec2b5fbdcf30fa6	Biotechnology of Animal and Human Reproduction (TechnoSperm), Institute of Food and Agricultural Technology, University of Girona, S17003, Girona, Spain		Spain	Italy	Porcine	EV function and female reproductive tract
298	Embase, Pubmed and Scopus	36111950	Oluwayiose O.A., Houle E., Whitcomb B.W., Suvorov A., Rahil T., Sites C.K., Krawetz S.A., Visconti P., Pilsner J.R.	Altered non-coding RNA profiles of seminal plasma extracellular vesicles of men with poor semen quality undergoing in vitro fertilization treatment	Andrology	2022	10.1111/andr.13295	https://www.scopus.com/inward/record.uri?eid=2-s2.0-85139135556&doi=10.1111%2fandr.13295&partnerID=40&md5=f54b4c6aa53edc3789fb59bcc8448ca2	J.R. Pilsner, Department of Obstetrics and Gynecology, C.S. Mott Center for Human Growth and Development, School of Medicine, Wayne State University, Detroit, MI, United States. Email: rpilsner@wayne.edu	extracellular vesicles,infertility,IVF,seminal plasma,small non-coding RNA	USA		Humans	Characterization and fertility/infertility
299	Embase, Pubmed and Scopus	36057114	Plata-Peña L., López-Rodrigo O., Bassas L., Larriba S.	Experimental validation of seminal miR-31-5p as biomarker for azoospermia and evaluation of the effect of preanalytical variables	Andrology	2022	10.1111/andr.13286	https://www.scopus.com/inward/record.uri?eid=2-s2.0-85138165427&doi=10.1111%2fandr.13286&partnerID=40&md5=8807fed1719a26604476b2f96108d433	S. Larriba, Human Molecular Genetics Group, Bellvitge Biomedical Research Institute (IDIBELL), Hospitalet de Llobregat_Barcelona, Spain. Email: slarriba@idibell.cat	azoospermia,extracellular vesicles,miR-31-5p,miRNA,non-invasive biomarker,seminal plasma	Spain		Humans	Male reproductive disorders
300	Embase, Pubmed and Scopus	36220369	Rahbar M., Asadpour R., Azami M., Mazaheri Z., Hamali H.	Improving the process of spermatogenesis in azoospermic mice using spermatogonial stem cells co-cultured with epididymosomes in three-dimensional culture system	Life Sciences	2022	10.1016/j.lfs.2022.121057	https://www.scopus.com/inward/record.uri?eid=2-s2.0-85139723043&doi=10.1016%2fj.lfs.2022.121057&partnerID=40&md5=ec8f4651b559fa73e808558e40f54f6d	R. Asadpour, Department of Clinical Science, Faculty of Veterinary Medicine, University of Tabriz, Tabriz, Iran. Email: r_asadpour@tabrizu.ac.ir	Azoospermia,Epididymosomes,Spermatogonial stem cells,Three-dimensional culture system	Iran		Rodents	Male reproductive disorders
301	Scopus	35963938	Sanchez-Lopez J.A., Twena S., Apel I., Kornhaeuser S.C., Chasnitsky M., Miklosi A.G., Vega-Dominguez P.J., Shephard A., Hefetz A., Heifetz Y.	Male-female communication enhances release of extracellular vesicles leading to high fertility in Drosophila	Communications Biology	2022	10.1038/s42003-022-03770-6	https://www.scopus.com/inward/record.uri?eid=2-s2.0-85135957672&doi=10.1038%2fs42003-022-03770-6&partnerID=40&md5=19a1bcd5fb838f36d9835a435f6abadf	Department of Entomology, The Hebrew University of Jerusalem, Rehovot, 76100, Israel		Israel		Fly	EV function and fertility/infertility
302	Embase, Pubmed and Scopus	35562927	Thiageswaran S., Steele H., Voigt A.L., Dobrinski I.	A Role for Exchange of Extracellular Vesicles in Porcine Spermatogonial Co-Culture	International Journal of Molecular Sciences	2022	10.3390/ijms23094535	https://www.scopus.com/inward/record.uri?eid=2-s2.0-85128405223&doi=10.3390%2fijms23094535&partnerID=40&md5=e7fe2f1aa3fe7c2d58a29c62c81dcd70	I. Dobrinski, Department of Biochemistry and Molecular Biology, Cumming School of Medicine, University of Calgary, Calgary, AB, Canada. Email: idobrins@ucalgary.ca	co-cultures,exosomes,extracellular vesicles,pig,spermatogonia,spermatogonial stem cells	Canada		Porcine	EV function
303	Pubmed and Scopus	36451157	Wu X., He X., Liu Q., Li H.	The developmental miR-17–92 cluster and the Sfmbt2 miRNA cluster cannot rescue the abnormal embryonic development generated using obstructive epididymal environment-producing sperm in C57BL/6 J mice	Reproductive Biology and Endocrinology	2022	10.1186/s12958-022-01025-x	https://www.scopus.com/inward/record.uri?eid=2-s2.0-85142893848&doi=10.1186%2fs12958-022-01025-x&partnerID=40&md5=d016a34b303bc6f56fa7267f3ab3e82c	Institute of Reproductive Health, Tongji Medical College, Huazhong University of Science and Technology, Wuhan, People’s Republic of China	Embryonic development; Epididymis; miRNAs	China		Rodents	EV function
304	Pubmed and Scopus	36156422	Xie Y., Xu Z., Wu C., Zhou C., Zhang X., Gu T., Yang J., Yang H., Zheng E., Xu Z., Cai G., Li Z., Liu D., Wu Z., Hong L.	Extracellular vesicle-encapsulated miR-21-5p in seminal plasma prevents sperm capacitation via Vinculin inhibition	Theriogenology	2022	10.1016/j.theriogenology.2022.09.014	https://www.scopus.com/inward/record.uri?eid=2-s2.0-85138594305&doi=10.1016%2fj.theriogenology.2022.09.014&partnerID=40&md5=e3a6c698fa404fbe49bbfcaa0e6098dd	National Engineering Research Center for Breeding Swine Industry, College of Animal Science, South China Agricultural University, Guangzhou, China	Boar; Extracellular vesicles; Sperm; Sperm capacitation; Vinculin; miR-21-5p	China		Porcine	EV function
305	Pubmed	36168415	Yue D, Yang R, Xiong C, Yang R.	Functional prediction and profiling of exosomal circRNAs derived from seminal plasma for the diagnosis and treatment of oligoasthenospermia	Exp Ther Med	2022	10.3892/etm.2022.11586	https://pubmed.ncbi.nlm.nih.gov/36168415/	Reproductive Medicine Center, The Second Hospital, Cheeloo College of Medicine, Shandong University, Jinan, Shandong 250000, P.R. China	RNA-seq; ceRNA; exosomal circRNAs; oligoasthenospermia; seminal plasma	China		Humans	Male reproductive disorders
