# Supplementary material for: Seminal Extracellular Vesicles and Their Involvement in Male (In)Fertility: A Systematic Review
Source: Int J Mol Sci. 2023 Mar 2;24(5):4818. doi: 10.3390/ijms24054818 (PMC10002921; doi:10.3390/ijms24054818)
Supplement: Supplementary file 1 [file ijms-24-04818-s001.zip › Supplementary file S3.xlsx]

## Sheet: Hoja1
N	Source	PMID	Authors	Title	Journal	Year	DOI	Link	Affiliations	Author Keywords	Country	Other countries	Species	Topics	Fertility or related words in…	Inclusion	Reason for exclusion	EV-Isolation	EVs characterization
1	PubMed and Scopus	6240149	Ronquist G., Stegmayr B.	Prostatic origin of fucosyl transferase in huma seminal plasma - A study on healthy controls and on men with infertility or with prostatic cancer	Urological Research	1984	10.1007/BF00256148	https://www.scopus.com/inward/record.uri?eid=2-s2.0-0021740378&doi=10.1007%2fBF00256148&partnerID=40&md5=311bf116addcec51e52c2938a1f8d0e8	Department of Clinical Chemistry, University Hospital, Uppsala, Sweden; Department of Internal Medicine, Central Hospital, Eskilstuna, Sweden	Antiandrogenic therapy; Fucosyl transferase; Infertility; Prostasomes; Prostatic cancer; Seminal plasma	Sweden		Human	Characterization, disease and fertility/infertility	Infertility in keywords	No	Research does not include experiments linking seminal EVs to fertility traits
2	Scopus		Ronquist G., Stegmayr B., Niklasson F.	Sperm motility and interactions among seminal uridine, xanthine, urate, and atpase in fertile and infertile men	Systems Biology in Reproductive Medicine	1985	10.3109/01485018508986887	https://www.scopus.com/inward/record.uri?eid=2-s2.0-84907129481&doi=10.3109%2f01485018508986887&partnerID=40&md5=f3728c1d082f496fbff4e31f934f968d	Department of Clinical Chemistry, University Hospital, Uppsala, Sweden; Department of Internal Medicine, University Hospital, Umea, Sweden; Department of Clinical Chemistry, University Hospital, S-751 85, Uppsala, Sweden	ATPase; Infertility; Prostasomes; Spermatozoal motility; Urate; Uridine; Vasectomy; Xanthine	Sweden		Human	Characterization and fertility/infertility	Infertility in title and keywords	Yes			No
3	Embase, PubMed and Scopus	2902707	Ronquist G., Frithz G., Jansson Å.	Prostasome membrane associated enzyme activities and semen parameters in men attending an infertility clinic	Urologia Internationalis	1988	10.1159/000281325	https://www.scopus.com/inward/record.uri?eid=2-s2.0-0023729939&doi=10.1159%2f000281325&partnerID=40&md5=69e6ba2603dc9d1c59963188e70d70a0	Department of Clinical Chemistry, University Hospital, Uppsala, Sweden; Department of Internal Medicine, Central Hospital, Eskilstuna, Sweden	Adenosine-triphosphatase; Aminopeptidase; Gamma glutamyltransferase; Prostasomes; Seminal fluid; Sperm	Sweden		Human	Male reproductive disorders and fertility/infertility	Infertility in title	Yes			No
4	PubMed and Scopus	2496760	Oliw E.H., Sprecher H.	Metabolism of polyunsaturated fatty acids by an (n - 6)-lipoxygenase associated with human ejaculates	Biochimica et Biophysica Acta (BBA)-Lipids and Lipid Metabolism	1989	10.1016/0005-2760(89)90342-1	https://www.scopus.com/inward/record.uri?eid=2-s2.0-0024603803&doi=10.1016%2f0005-2760%2889%2990342-1&partnerID=40&md5=225d95c69e790078fcc0c0073e9dfcde	Department of Pharmacology, Karolinska Institutet, Stockholm, Sweden; Department of Physiological Chemistry, The Ohio State University, Columbus, OH, United States	(Human); (Male fertility); Chiral phase HPLC; Fatty acid metabolism; GC-MS; Lipoxygenase; Prostasome	Sweden	United States	Human	Characterization and fertility/infertility	Fertility in keywords	No	It does not relate EV characteristics or content to fertility traits
5	Embase, PubMed and Scopus	7989510	Fabiani R., Johansson L., Lundkvist Ö., Ronquist G.	Enhanced recruitment of motile spermatozoa by prostasome inclusion in swim-up medium	Human Reproduction	1994	10.1093/oxfordjournals.humrep.a138735	https://www.scopus.com/inward/record.uri?eid=2-s2.0-0028096591&doi=10.1093%2foxfordjournals.humrep.a138735&partnerID=40&md5=b3653771ab042857422ba4537ab2c470	Department of Clinical Chemistry, Universtiy of Uppsala, S-751 85 Uppsala, Sweden; Department of Obsterics and Gynaecology, Universtiy Hospital, Universtiy of Uppsala, S-751 85 Uppsala, Sweden	EBSS; IVF; Prostasomes; Spermatozoa; Swim-up	Sweden		Human	Sperm function and fertility/infertility	In vitro fertilization in keywords	No	Research does not include experiments linking seminal EVs to fertility traits
6	PubMed and Scopus	11554694	Allegrucci C., Ronquist G., Ove Nilsson B., Carlsson L., Lundqvist M., Minelli A., Larsson A.	Circulating human antisperm antibodies recognize prostasomes	American Journal of Reproductive Immunology	2001	10.1034/j.1600-0897.2001.d01-4.x	https://www.scopus.com/inward/record.uri?eid=2-s2.0-0034859094&doi=10.1034%2fj.1600-0897.2001.d01-4.x&partnerID=40&md5=da350d1cd5afc67f59ecc0aae6f93b9b	Dipartimento di Biologia Cellulare e Molecolare, Universita di Perugia, Perugia, Italy; Department of Medical Sciences, University Hospital, Uppsala, Sweden; Department of Medical Cell Biology, Biomedical Center, Uppsala, Sweden; Department of Obstetrics and Gynecology, University Hospital, Uppsala, Sweden; Department of Medical Sciences, University Hospital, S-751 85 Uppsala, Sweden	Antisperm antibodies (ASA); Complement activation; Infertility; Prostasome; Sperm agglutination	Italy	Sweden	Human	Sperm function and fertility/infertility	Infertility in keywords	Yes			No
7	Embase, PubMed and Scopus	15595955	Carlsson L., Larsson A., Ronquist G., Nilsson B.O.	Prostasome antigens as targets for sperm agglutinating antibodies demonstrated by 1-D gel electrophoresis and immunoblottings	International Journal of Andrology	2004	10.1111/j.1365-2605.2004.00468.x	https://www.scopus.com/inward/record.uri?eid=2-s2.0-10844293608&doi=10.1111%2fj.1365-2605.2004.00468.x&partnerID=40&md5=83381a85a5189aef9258331399b811ec	Department of Medical Cell Biology, Biomedical Center, University of Uppsala, Sweden; Department of Medical Sciences, University Hospital, S-751 85 Uppsala, Sweden	1-D SDS-PAGE; Antisperm antibodies; Immunoblotting; Infertility; Prostasome; Sperm agglutination	Sweden		Human	Sperm function and fertility/infertility	Infertility in keywords	Yes			No
8	PubMed and Scopus	15139966	Carlsson L., Nilsson B.O., Ronquist G., Lundquist M., Larsson A.	A new test for immunological infertility: An ELISA based on prostasomes	International Journal of Andrology	2004	10.1111/j.1365-2605.2004.00458.x	https://www.scopus.com/inward/record.uri?eid=2-s2.0-2642531990&doi=10.1111%2fj.1365-2605.2004.00458.x&partnerID=40&md5=e4ea5f97741a15a09e942dab8011685c	Department of Medical Cell Biology, Biomedical Center, University of Uppsala, Uppsala, Sweden; Department of Medical Sciences, University Hospital, Uppsala, Sweden; Dept. of Obstetrics and Gynecology, University Hospital, Uppsala, Sweden; Department of Medical Sciences, Clinical Chemistry, University Hospital, 751 85 Uppsala, Sweden	Antisperm antibodies; Infertility; Prostasome	Sweden		Human	Biomarkers and fertility/infertility	Infertitlity in the title and keywords	Yes			No
9	Embase, PubMed and Scopus	15292099	Carlsson L., Ronquist G., Nilsson B.O., Larsson A.	Dominant prostasome immunogens for sperm-agglutinating autoantibodies of infertile men	Journal of Andrology	2004	10.1002/j.1939-4640.2004.tb02844.x	https://www.scopus.com/inward/record.uri?eid=2-s2.0-4143058195&doi=10.1002%2fj.1939-4640.2004.tb02844.x&partnerID=40&md5=fc8f880a96e0dbcaf71e90eb98d173d2	Department of Medical Sciences, University Hospital, Uppsala, Sweden; Department of Medical Cell Biology, Biomedical Center, University of Uppsala, Uppsala, Sweden; Department of Medical Sciences, University Hospital, S-751 85 Uppsala, Sweden	Antisperm antibodies (ASA); Autoantibody; Human; MALDI-TOF; Prostasomes	Sweden		Human	Characterization and fertility/infertility	Infertility in keywords	Yes			No
10	Embase and PubMed	15292103	Irazusta J, Valdivia A, Fernández D, Agirregoitia E, Ochoa C, Casis L.	Enkephalin-degrading enzymes in normal and subfertile human semen	Journal of Andrology	2004	10.1002/j.1939-4640.2004.tb02848.x	https://onlinelibrary.wiley.com/doi/epdf/10.1002/j.1939-4640.2004.tb02848.x	Department of Physiology, Faculty of Medicine and Dentistry, University of the Basque Country, Bilbao,Bizkaia, Spain	Opioid peptide, peptidase, seminal fraction, sperm motility, sperm death	Spain		Human	Male reproductive disorders and fertility/infertility	Subfertile in the title	Yes			No
11	Embase, PubMed and Scopus	15886798	Lwaleed B.A., Greenfield R.S., Birch B.R., Cooper A.J.	Does human semen contain a functional haemostatic system? A possible role for Tissue Factor Pathway Inhibitor in fertility through semen liquefaction	Thrombosis and Haemostasis	2005	10.1160/TH04-09-0600	https://www.scopus.com/inward/record.uri?eid=2-s2.0-18844460454&doi=10.1160%2fTH04-09-0600&partnerID=40&md5=1185d2f67c4ffa8fa7658c8cf49582de	Department of Urology, Southampton University Hospitals NHS Trust, Tremona Road, Southampton SO16 6YD, United Kingdom; American Diagnostica Inc., Stamford, CT, United States	Fertility; Human semen; Novel finding; Tissue Factor Pathway Inhibitor (TFPI)	United Kingdom	United States	Human	Characterization and fertility/infertility	Fertility in the title and keywords	Yes			No
12	Embase, PubMed and Scopus	16371111	Lwaleed B., Jackson C., Greenfield R., Stewart A., Delves G., Birch B., Cooper A.	Seminal tissue factor revisited	International Journal of Andrology	2006	10.1111/j.1365-2605.2005.00608.x	https://www.scopus.com/inward/record.uri?eid=2-s2.0-33644890486&doi=10.1111%2fj.1365-2605.2005.00608.x&partnerID=40&md5=1f5ff6f7dd6331b23c1c31c46f6c4d3e	Department of Urology, Southampton University Hospitals NHS Trust, Southampton, United Kingdom; Andrology Laboratory, Princess Anne Hospital, Southampton, United Kingdom; American Diagnostica Inc., Stamford, CT, United States; Department of Urology, St. Mary's Hospital, Portsmouth, United Kingdom; Department of Urology, Mailpoint 67, Southampton University Hospitals NHS Trust, Central block, Trem…	Fertility; Human seminal plasma; Prostasomes; Sperm; Tissue factor	United Kingdom		Human	Fertility/infertility	Fertility in keywords	Yes			No
13	PubMed and Scopus	16412745	Zucchi A., Mearini E., Porena M., Carlini E., Saccardi C., Arienti G., Palmerini C.A.	Cytosolic calcium levels in spermatozoa are modulated differently in healthy subjects and patients with varicocele	Fertility and Sterility	2006	10.1016/j.fertnstert.2005.07.1293	https://www.scopus.com/inward/record.uri?eid=2-s2.0-30344468449&doi=10.1016%2fj.fertnstert.2005.07.1293&partnerID=40&md5=6cce16d7fd9afccd59cd637740a48e1e	Urologic and Andrologic Clinic, Policlinico Monteluce, University of Perugia, Perugia, Italy; Department of Internal Medicine, Laboratory of Biochemistry, University of Perugia, Perugia, Italy; Sezione di Biochimica, Dipartimento di Medicina Interna, Università di Perugia, Via del Giochetto, 06126 Perugia, Italy	Fertility; Nitric oxide; P; Prostasomes; Spermatozoa; Varicocele	Italy		Human	Male reproductive disorders and fertility/infertility	Fertility in keywords	Yes			No
14	PubMed and Scopus	19855936	Oh J.S., Han C., Cho C.	ADAM7 is associated with epididymosomes and integrated into sperm plasma membrane	Molecules and Cells	2009	10.1007/s10059-009-0140-x	https://www.scopus.com/inward/record.uri?eid=2-s2.0-72949087959&doi=10.1007%2fs10059-009-0140-x&partnerID=40&md5=6176a0429b51bdcfa813c948f7c015ee	Department of Life Science, Gwangju Institute of Science and Technology, Gwangju 500-712, South Korea; Department of Obstetrics, Gynecology and Reproductive Sciences, University of California, San Francisco, CA 94143, United States	Disintegrin; Epididymis; Epididymosomes; Fertilization; Metalloprotease; Sperm	South Korea	United States	Rodents	Sperm interaction and fertility/infertility	Fertilization in keywords	No	It does not relate EV characteristics or content to fertility traits
15	Scopus		Sundaram V., Srinivas M.S., Rao K.A., Pathy M.R., Sridharan T.B.	A comparative study of distribution of protein and cholesterol in various fractions of human semen from infertile and fertile subjects	International Journal of Infertility and Fetal Medicine	2012	10.5005/jp-journals-10016-1046	https://www.scopus.com/inward/record.uri?eid=2-s2.0-84883091561&doi=10.5005%2fjp-journals-10016-1046&partnerID=40&md5=ee0b6e59ba81de57d708efdf3983e559	Department of Industrial Biotechnology, SBST VIT University, Vellore, Tamil Nadu, India; Department of Embryology, Bangalore Assisted Conception Center, Bengaluru, Karnataka, India; Department of Assisted Reproduction, Bangalore Assisted Conception Center, Bengaluru, Karnataka, India; Department of Industrial Biotechnology, SBST VIT University, Vellore, Tamil Nadu, India; Department of Industrial…	Cholesterol; Infertility; Prostasomes; Seminal plasma; Spermatozoa	India		Human	Fertility/infertility	Fertility and infertility in the title and keywords	No	It does not relate EV characteristics or content to fertility traits
16	Embase, PubMed and Scopus	22207704	Suryawanshi A.R., Khan S.A., Joshi C.S., Khole V.V.	Epididymosome-mediated acquisition of MMSDH, an androgen-dependent and developmentally regulated epididymal sperm protein	Journal of Andrology	2012	10.2164/jandrol.111.014753	https://www.scopus.com/inward/record.uri?eid=2-s2.0-84869399752&doi=10.2164%2fjandrol.111.014753&partnerID=40&md5=c77c3cecc76ed62c08a4f8bc0b4511c0	Department of Gamete Immunobiology, National Institute for Research in Reproductive Health (ICMR), Mumbai, India; Institute of Life Sciences, Bhubaneswar, India	Androgen regulation; Epididymis; Infertility	India		Rodents	Sperm interaction and fertility/infertility	Infertility in keywords	No	It does not relate EV characteristics or content to fertility traits
17	PubMed and Scopus	23539611	Belleannée C., Légaré C., Calvo É., Thimon V., Sullivan R.	MicroRNA signature is altered in both human epididymis and seminal microvesicles following vasectomy	Human Reproduction	2013	10.1093/humrep/det088	https://www.scopus.com/inward/record.uri?eid=2-s2.0-84878311582&doi=10.1093%2fhumrep%2fdet088&partnerID=40&md5=35ed2c31821de0f4668fbbec5b52bf7c	Centre de Recherche du CHUQ, Département d'Obstétrique-Gynécologie, Université Laval, Quebec City, QC, Canada; Laboratory of Endocrinology and Genomics, CHUL Research Center and Department of Molecular Medicine, Université Laval, Quebec City, QC, Canada; Département de Biologie, Université de la Martinique, Fort de France, France	epididymis; fertility; miRNAs; seminal microvesicles; vasectomy	Canada	France	Human	Male reproductive disorders and fertility/infertility	Fertility in keywords	No	It examines seminal EVs of vasectomized men without relating them to fertility.
18	PubMed and Scopus	26345709	Andrews R.E., Galileo D.S., Martin-DeLeon P.A.	Plasma membrane Ca2+-ATPase 4: Interaction with constitutive nitric oxide synthases in human sperm and prostasomes which carry Ca2+/CaMdependent serine kinase	Molecular Human Reproduction	2015	10.1093/molehr/gav049	https://www.scopus.com/inward/record.uri?eid=2-s2.0-84949809689&doi=10.1093%2fmolehr%2fgav049&partnerID=40&md5=80547d259e3902e8462046d787169e89	Department of Biological Sciences, University of Delaware, Newark, DE 17916, United States	Calcium efflux; Male infertility; Nitric oxide regulation; Prostasomes; Sperm motility	United States		Human	Characterization, male reproductive disorders and fertility/infertility	Infertility in keywords	Yes			No
19	Embase, PubMed and Scopus	26563734	Höög J.L., Lötvall J.	Diversity of extracellular vesicles in human ejaculates revealed by cryo-electron microscopy	Journal of Extracellular Vesicles	2015	10.3402/jev.v4.28680	https://www.scopus.com/inward/record.uri?eid=2-s2.0-84975819858&doi=10.3402%2fjev.v4.28680&partnerID=40&md5=18d667ed0a37820bc52594c95c6b92ea	Krefting Research Centre, Institute of Medicine, Sahlgrenska Academy, University of Gothenburg, Gothenburg, Sweden	cryo-electron tomography; double bilayer; exosomes; male fertility; microparticle; microvesicle; seminal fluid; spikes; surface coat	Sweden		Human	Characterization and fertility/infertility	Fertility in keywords	No	Evaluates seminal EV morphology but does not relate it to fertility outcomes.
20	Embase, PubMed and Scopus	27424049	Abu-Halima M., Ludwig N., Hart M., Leidinger P., Backes C., Keller A., Hammadeh M., Meese E.	Altered micro-ribonucleic acid expression profiles of extracellular microvesicles in the seminal plasma of patients with oligoasthenozoospermia	Fertility and Sterility	2016	10.1016/j.fertnstert.2016.06.030	https://www.scopus.com/inward/record.uri?eid=2-s2.0-84979703608&doi=10.1016%2fj.fertnstert.2016.06.030&partnerID=40&md5=a0e4228bd0f41f1daa28f7fa4890f383	Department of Human Genetics, Saarland University, Homburg/Saar, Germany; Department of Obstetrics and Gynecology, IVF and Andrology Laboratory, Saarland University, Homburg/Saar, Germany; Department of Clinical Bioinformatics, Saarland University, Saarbruecken, Germany	Exosomes; male infertility; microRNA; seminal plasma; spermatogenesis	Germany		Human	Male reproductive disorders and fertility/infertility	Infertility in keywords	Yes
21	PubMed and Scopus	26721685	Sharma U., Conine C.C., Shea J.M., Boskovic A., Derr A.G., Bing X.Y., Belleannee C., Kucukural A., Serra R.W., Sun F., Song L., Carone B.R., Ricci E.P., Li X.Z., Fauquier L., Moore M.J., Sullivan R., Mello C.C., Garber M., Rando O.J.	Biogenesis and function of tRNA fragments during sperm maturation and fertilization in mammals	Science	2016	10.1126/science.aad6780	https://www.scopus.com/inward/record.uri?eid=2-s2.0-84961289482&doi=10.1126%2fscience.aad6780&partnerID=40&md5=333261c1d0af08f7f2925881e829738a	Department of Biochemistry and Molecular Pharmacology, University of Massachusetts Medical School, Worcester, MA 01605, United States; Program in Molecular Medicine, University of Massachusetts Medical School, Worcester, MA 01605, United States; Program in Bioinformatics and Integrative Biology, University of Massachusetts Medical School, Worcester, MA 01605, United States; Department of Obstetri…		United States	Canada	Rodents	Characterization, sperm interaction and fertility/infertility	Fertilization in the title	No	It does not relate EV characteristics or content to fertility traits
22	PubMed and Scopus	28330469	Korbakis D., Schiza C., Brinc D., Soosaipillai A., Karakosta T.D., Légaré C., Sullivan R., Mullen B., Jarvi K., Diamandis E.P., Drabovich A.P.	Preclinical evaluation of a TEX101 protein ELISA test for the differential diagnosis of male infertility	BMC Medicine	2017	10.1186/s12916-017-0817-5	https://www.scopus.com/inward/record.uri?eid=2-s2.0-85016121282&doi=10.1186%2fs12916-017-0817-5&partnerID=40&md5=793fc0aba28f4d48b8691c63c009a6de	University of Toronto, Department of Laboratory Medicine and Pathobiology, Toronto, ON M5T 3L9, Canada; Lunenfeld-Tanenbaum Research Institute, Mount Sinai Hospital, Toronto, ON M5T 3L9, Canada; Mount Sinai Hospital, Department of Pathology and Laboratory Medicine, Toronto, ON M5T 3L9, Canada; University Health Network, Department of Clinical Biochemistry, Toronto, Canada; Faculté de Medicine, Un…	Azoospermia; Immunoassay; Male infertility; Mass spectrometry; Oligospermia; Seminal microvesicles; Seminal plasma; Testis-expressed sequence 101 protein; TEX101	Canada		Human	Male reproductive disorders and fertility/infertility	Infertility in the title and keywords	No	Research does not include experiments linking seminal EVs to fertility traits
23	PubMed and Scopus	28062807	Wu KZ, Li K, Galileo DS, Martin-DeLeon PA.	Junctional adhesion molecule A: expression in the murine epididymal tract and accessory organs and acquisition by maturing sperm	Molecular Human Reproduction	2017	10.1093/molehr/gaw082	https://academic.oup.com/molehr/article/23/2/132/2856441	Department of Biological Sciences, University of Delaware, 219 Mckinly Lab, Newark, DE 19716, USA	Epididymal luminal fluid; Epididymosomes; Infertility; Junctional adhesion molecule A; Phosphorylation; Post-testicular maturation; Sperm maturation	United States		Rodents	Sperm maturation and fertility/infertility	Infertility in keywords	No	It does not relate EV characteristics or content to fertility traits
24	Embase, PubMed and Scopus	29484278	Eswaran N., Agaram Sundaram V., Rao K.A., Thalaivarisai Balasundaram S.	Simple isolation and characterization of seminal plasma extracellular vesicle and its total RNA in an academic lab	3 Biotech	2018	10.1007/s13205-018-1157-7	https://www.scopus.com/inward/record.uri?eid=2-s2.0-85042209644&doi=10.1007%2fs13205-018-1157-7&partnerID=40&md5=bc482674d4523c5cfe6bae120b257c30	School of BioSciences and Technology, VIT University, Vellore, Tamil Nadu, India; DST-SERB, Govt. of India, School of BioSciences and Technology, VIT University, Vellore, Tamil Nadu, India; Milann - The Fertility Center, Bangalore, Karnataka, India	Infertility; Motility of sperm; Normospermia; Polyethylene glycol method; Scanning electron microscope	India		Human	Isolation, characterization and fertility/infertility	Infertility in keywords	No	It does not relate EV characteristics or content to fertility traits
25	Embase, PubMed and Scopus	29726126	García-Rodríguez A., de la Casa M., Peinado H., Gosálvez J., Roy R.	Human prostasomes from normozoospermic and non-normozoospermic men show a differential protein expression pattern	Andrology	2018	10.1111/andr.12496	https://www.scopus.com/inward/record.uri?eid=2-s2.0-85046495085&doi=10.1111%2fandr.12496&partnerID=40&md5=2e94a0f70f38c0b0f69c4efee5f04ca5	Biology Department, University Autónoma of Madrid, Madrid, Spain; GINEFIV Assisted Reproduction Clinic, Madrid, Spain; Microenvironment and Metastasis Group, Molecular Oncology Program, Spanish National Cancer Research Centre (CNIO), Madrid, Spain	fertility; non-normozoospermic; prostasomes; proteome; underexpression	Spain		Human	Male reproductive disorders and fertility/infertility	Fertility in keywords	Yes
26	Embase, PubMed and Scopus	29134478	Rowlison T., Ottinger M.A., Comizzoli P.	Key factors enhancing sperm fertilizing ability are transferred from the epididymis to the spermatozoa via epididymosomes in the domestic cat model	Journal of Assisted Reproduction and Genetics	2018	10.1007/s10815-017-1083-3	https://www.scopus.com/inward/record.uri?eid=2-s2.0-85033571333&doi=10.1007%2fs10815-017-1083-3&partnerID=40&md5=51c2670946a76e2bfc21423414bd1963	Smithsonian Conservation Biology Institute, National Zoological Park, Washington, DC 20008, United States; Department of Animal and Avian Sciences, University of Maryland, College Park, MD, United States; Department of Biology and Biochemistry, University of Houston, Houston, TX, United States	Centrosome; Domestic cat; Epididymis; Epididymosomes; Motility; Sperm maturation	United States		Cat	Sperm function and fertility/infertility	Fertilization in keywords	No	It does not relate EV characteristics or content to fertility traits
27	PubMed and Scopus	29800099	Wang T.-E., Li S.-H., Minabe S., Anderson A.L., Dun M.D., Maeda K.-I., Matsuda F., Chang H.-W., Nixon B., Tsai P.-S.J.	Mouse quiescin sulfhydryl oxidases exhibit distinct epididymal luminal distribution with segment-specific sperm surface associations	Biology of Reproduction	2018	10.1093/biolre/ioy125	https://www.scopus.com/inward/record.uri?eid=2-s2.0-85058771963&doi=10.1093%2fbiolre%2fioy125&partnerID=40&md5=23963625748b7f23e59a5f24225f1940	Department of Veterinary Medicine, School of Veterinary Medicine, National Taiwan University, Bidg.1 of Vet dep. No. 1, Sec. 4, Roosevelt Rd., Taipei, 10617, Taiwan; Graduate Institute of Veterinary Medicine, School of Veterinary Medicine, National Taiwan University, Taipei, Taiwan; Department of Medical Research, Mackay Memorial Hospital, Tamshui, Taiwan; Mackay Junior College of Medicine, Nursi…	acrosome; epididymis; fertility; implantation fossa; quiescin sulfhydryl oxidase; sperm maturation	Taiwan		Rodents	Biogenesis, characterization and fertility/infertility	Fertility in keywords	No	It does not relate EV characteristics or content to fertility traits
28	PubMed and Scopus	31008594	Liu Y., Liang C., Gao Y., Jiang S., He Y., Han Y., Olfati A., Manthari R.K., Wang J., Zhang J.	Fluoride Interferes with the Sperm Fertilizing Ability via Downregulated SPAM1, ACR, and PRSS21 Expression in Rat Epididymis	Journal of Agricultural and Food Chemistry	2019	10.1021/acs.jafc.9b01114	https://www.scopus.com/inward/record.uri?eid=2-s2.0-85065544896&doi=10.1021%2facs.jafc.9b01114&partnerID=40&md5=edbd9401ef192ae755365ca5a9bd10bf	Shanxi Key Laboratory of Ecological Animal Science and Environmental Veterinary Medicine, College of Animal Science and Veterinary Medicine, Shanxi Agricultural University, Taigu, Shanxi, 030801, China	acrosome reaction; epididymis; fertilizing ability; fluoride; rat; sperm	China		Rodents	Disease and fertility/infertility	Fertilizing ability in the title and keywords	Yes			No
29	Embase and Scopus		Mei S., Chen P., Lee C.-L., Zhao W., Wang Y., Lam K.K.W., Ho P.-C., Yeung W.S.B., Fang C., Chiu P.C.N.	The role of galectin-3 in spermatozoa-zona pellucida binding and its association with fertilization in vitro	Molecular Human Reproduction	2019	10.1093/molehr/gaz030	https://www.scopus.com/inward/record.uri?eid=2-s2.0-85072058912&doi=10.1093%2fmolehr%2fgaz030&partnerID=40&md5=1d009cd33de31cf43012287e0f5100b6	Department of Obstetrics and Gynaecology, University of Hong Kong, Queen Mary Hospital, Pokfulam Road, Hong Kong, Hong Kong; Shenzhen Key Laboratory of Fertility Regulation, Department of Obstetrics and Gynecology, University of Hong Kong-Shenzhen Hostpital, Shenzhen, China; Sixth Affiliated Hospital of Sun Yat-Sen University, 26 Erheng Road, Guangzhou, China	Capacitation; Extracellular vesicles; Fertilization; Galectin-3; Human spermatozoa; IVF; Seminal plasma; Zona pellucida	China		Human	Sperm function and fertility/infertility	Fertilization in keywords	Yes
30	PubMed and Scopus	31081293	Panner Selvam M.K., Agarwal A., Sharma R., Samanta L., Gupta S., Dias T.R., Martins A.D.	Protein fingerprinting of seminal plasma reveals dysregulation of exosome-associated proteins in infertile men with unilateral varicocele	World Journal of Men's Health	2019	10.5534/WJMH.180108	https://www.scopus.com/inward/record.uri?eid=2-s2.0-85078943233&doi=10.5534%2fWJMH.180108&partnerID=40&md5=fb01846b0016d8f69a819ff10be5854c	American Center for Reproductive Medicine, Cleveland Clinic, Cleveland, OH, United States; Redox Biology Laboratory, Department of Zoology, Ravenshaw University, Odisha, India; Universidade da Beira Interior, Covilhã, Portugal; Department of Microscopy, Laboratory of Cell Biology, Institute of Biomedical Sciences Abel Salazar, Unit for Multidisciplinary Research in Biomedicine, University of Port…	Exosomes; Male infertility; Proteomics; Seminal plasma; Varicocele	United States	India and Portugal	Human	Male reproductive disorders and fertility/infertility	Infertility in title and keywords	Yes		No
31	PubMed and Scopus	34043937	Vickram A.S., Anbarasu K., Gulothungan G., Thanigaivel S., Nanmaran R., Palanivelu J.	Characterization of human prostasomes protein Clusterin (macromolecule)–a novel biomarker for male infertility diagnosis and prognosis	Journal of Biomolecular Structure and Dynamics	2020	10.1080/07391102.2020.1852960	https://www.scopus.com/inward/record.uri?eid=2-s2.0-85097071277&doi=10.1080%2f07391102.2020.1852960&partnerID=40&md5=db810d695ae2a41655185001d19a8183	Department of Biotechnology, Saveetha School of Engineering, Saveetha Institute of Medical and Technical Sciences, Chennai, Tamil Nadu, India; Department of Bioinformatics, School of Life Sciences, VISTAS, Chennai, Tamil Nadu, India; Department of Biomedical Engineering, Saveetha School of Engineering, Saveetha Institute of Medical and Technical Sciences, Chennai, Tamil Nadu, India; Department of…	Clusterin; Male infertility; molecular dynamics simulation; prostasomes; threading	India		Human	Characterization, biomarkers, male reproductive disorders and fertility/infertility	Infertility in title and keywords	Yes
32	Embase, PubMed and Scopus	33635824	Cordeiro L., Lin H.-L.H., Carvalho A.V., Grasseau I., Uzbekov R., Blesbois E.	First insights on seminal extracellular vesicles in chickens of contrasted fertility	Reproduction	2021	10.1530/REP-20-0462	https://www.scopus.com/inward/record.uri?eid=2-s2.0-85104209888&doi=10.1530%2fREP-20-0462&partnerID=40&md5=3026301287def112b753ddfe3fd7dfe8	INRAE, CNRS, Université de Tours, IFCE, UMR PRC, Centre-Val de Loire, Nouzilly, France; Physiology Division, Livestock Research Institute, COA Tainan, Taiwan; Laboratoire Biologie Cellulaire et Microscopie Electronique, Fac. Médecine, Université de Tours, Tours, Centre-Val de Loire, France		France	Taiwan	Chicken	Fertility/infertility	Fertility in the title	Yes
33	Embase, PubMed and Scopus	34188787	Foot N.J., Gonzalez M.B., Gembus K., Fonseka P., Sandow J.J., Nguyen T.T., Tran D., Webb A.I., Mathivanan S., Robker R.L., Kumar S.	Arrdc4-dependent extracellular vesicle biogenesis is required for sperm maturation	Journal of Extracellular Vesicles	2021	10.1002/jev2.12113	https://www.scopus.com/inward/record.uri?eid=2-s2.0-85111790312&doi=10.1002%2fjev2.12113&partnerID=40&md5=a1014a7c8ab3232ccd9e93fac822222a	Centre for Cancer Biology, University of South Australia and SA Pathology, Adelaide, SA, Australia; School of Medicine, Robinson Research Institute, University of Adelaide, Adelaide, SA, Australia; Department of Biochemistry and Genetics, La Trobe Institute for Molecular Sciences, La Trobe University, Melbourne, VIC, Australia; Advanced Technology and Biology Division, Walter and Eliza Hall Insti…	arrestin; biogenesis; extracellular vesicles; fertility; sperm maturation; ubiquitin ligase adaptors	Australia		Rodents	Fertility/infertility	Fertility in keywords	Yes
34	PubMed and Scopus	34326815	Hong Y., Wu Y., Zhang J., Yu C., Shen L., Chen H., Chen L., Zhou X., Gao F.	Decreased piRNAs in Infertile Semen Are Related to Downregulation of Sperm MitoPLD Expression	Frontiers in Endocrinology	2021	10.3389/fendo.2021.696121	https://www.scopus.com/inward/record.uri?eid=2-s2.0-85111363014&doi=10.3389%2ffendo.2021.696121&partnerID=40&md5=9a9f5f8d1013999d41596752079188d8	College of Laboratory Medicine, Hangzhou Medical College, Hangzhou, China; Zhejiang Provincial People’s Hospital, People’s Hospital of Hangzhou Medical College, Hangzhou, China; College of Laboratory Medicine and Life Sciences, Wenzhou Medical University, Wenzhou, China; Department of Andrology, Nanjing Drum Tower Hospital, Affiliated Hospital of Nanjing University Medical School, Nanjing, China	exosome; infertility; MitoPLD; piRNAs; sperm	China		Human	Characterization and fertility/infertility	Infertitlity in keywords	Yes
35	Embase and Scopus		Jena S.R., Nayak J., Kumar S., Kar S., Dixit A., Samanta L.	Paternal contributors in recurrent pregnancy loss: Cues from comparative proteome profiling of seminal extracellular vesicles	Molecular Reproduction and Development	2021	10.1002/mrd.23445	https://www.scopus.com/inward/record.uri?eid=2-s2.0-85097837522&doi=10.1002%2fmrd.23445&partnerID=40&md5=fd04a3e28d16a7842685a1f841be382c	Department of Zoology, Redox Biology Laboratory, School of Life Sciences, Ravenshaw UniversityOdisha, India; Centre for Excellence in Environment and Public Health, Ravenshaw UniversityOdisha, India; Computational Biology and Bioinformatics Laboratory, Institute of Life Sciences, Bhubaneswar, Odisha, India; Department of Obstetrics & Gynaecology, Kar Clinic and Hospital Pvt. Ltd., Bhubaneswar, In…	comparative proteomics; hub genes; paternal factors; recurrent pregnancy loss; seminal extracellular vesicles	India		Human	Fertility/infertility	Recurrent pregnancy loss in tittle	Yes
36	Scopus		Trigg N.A., Skerrett-Byrne D.A., Xavier M.J., Zhou W., Anderson A.L., Stanger S.J., Katen A.L., De Iuliis G.N., Dun M.D., Roman S.D., Eamens A.L., Nixon B.	Acrylamide modulates the mouse epididymal proteome to drive alterations in the sperm small non-coding RNA profile and dysregulate embryo development	Cell Reports	2021	10.1016/j.celrep.2021.109787	https://www.scopus.com/inward/record.uri?eid=2-s2.0-85116489531&doi=10.1016%2fj.celrep.2021.109787&partnerID=40&md5=ccd96f96d36e841e1c81c334f2b85d54	Priority Research Centre for Reproductive Science, School of Environmental and Life Sciences, The University of Newcastle, Callaghan, NSW 2308, Australia; Hunter Medical Research Institute, New Lambton Heights, NSW 2305, Australia; Priority Research Centre for Drug Development, School of Environmental and Life Sciences, University of Newcastle, Callaghan, NSW 2308, Australia; Department of Obstet…	acrylamide; embryo development; epididymis; fertility; male reproduction; proteome; small non-protein-coding RNA; sperm maturation; spermatozoa	Australia		Rodents	Sperm interaction and fertility/infertility	Fertility in keywords	Yes			No
37	PubMed and Scopus	34712227	Wang D., Jueraitetibaike K., Tang T., Wang Y., Jing J., Xue T., Ma J., Cao S., Lin Y., Li X., Ma R., Chen X., Yao B.	Seminal Plasma and Seminal Plasma Exosomes of Aged Male Mice Affect Early Embryo Implantation via Immunomodulation	Frontiers in Immunology	2021	10.3389/fimmu.2021.723409	https://www.scopus.com/inward/record.uri?eid=2-s2.0-85118789370&doi=10.3389%2ffimmu.2021.723409&partnerID=40&md5=a2b44df2240a928f0a3b383d90cafad5	Department of Reproductive Medicine, Affiliated Jinling Hospital, Medicine School of Nanjing University, Nanjing, China; Department of Reproductive Medicine, Affiliated Jinling Hospital, Nanjing Medical University, Nanjing, China; School of Life Sciences, Nanjing University, Nanjing, China	advanced-age male fertility; dendritic cells; embryo implantation; seminal plasma; seminal plasma exosomes; uterine immune microenvironment	China		Rodents	Fertility/infertility	Fertility in keywords	Yes
38	Embase, Pubmed and Scopus	36411474	Li Y., Zhao W., Fu R., Ma Z., Hu Y., Liu Y., Ding Z.	Endoplasmic reticulum stress increases exosome biogenesis and packaging relevant to sperm maturation in response to oxidative stress in obese mice	Reproductive Biology and Endocrinology	2022	10.1186/s12958-022-01031-z	https://www.scopus.com/inward/record.uri?eid=2-s2.0-85142244057&doi=10.1186%2fs12958-022-01031-z&partnerID=40&md5=1b92beaec4aec14267b065265aed8321	Y. Liu, Department of Histology, Embryology, Genetics and Developmental Biology, Shanghai Key Laboratory for Reproductive Medicine, Shanghai Jiao Tong University School of Medicine, Shanghai, China. Email: liuyue@shsmu.edu.cn"Z. Ding, Department of Histology, Embryology, Genetics and Developmental Biology, Shanghai Jiao Tong University School of Medicine, No.280, Chongqing Road (South), Shanghai,…	Comparative proteomics,Epididymal epithelial cells (EECs),ER stress,Exosome,Male fertility,Oxidative stress	China		Rodents	Biogenesis and fertility/infertility	Fertility in keywords	No	It does not relate EV characteristics or content to fertility traits
39	Scopus	35730539	Ma Y., Wang J., Qiao F., Wang Y.	Extracellular vesicles from seminal plasma improved development of in vitro-fertilized mouse embryos	Zygote (Cambridge, England)	2022	10.1017/S0967199422000041	https://www.scopus.com/inward/record.uri?eid=2-s2.0-85139374073&doi=10.1017%2fS0967199422000041&partnerID=40&md5=1a73c61311c38e485c868de955cbca39	Department of Obstetrics and Gynecology, The Reproductive Medicine Center, Tangdu Hospital, Air Force Medical University, Xi’an, Shaanxi, China	Embryo development; Extracellular vesicles; In vitro fertilization; Mice; Semen plasma	China		Rodents	Fertility/infertility	Fertilitations in tittle and key words	No	It does not relate EV characteristics or content to fertility traits
40	Embase, Pubmed and Scopus	36111950	Oluwayiose O.A., Houle E., Whitcomb B.W., Suvorov A., Rahil T., Sites C.K., Krawetz S.A., Visconti P., Pilsner J.R.	Altered non-coding RNA profiles of seminal plasma extracellular vesicles of men with poor semen quality undergoing in vitro fertilization treatment	Andrology	2022	10.1111/andr.13295	https://www.scopus.com/inward/record.uri?eid=2-s2.0-85139135556&doi=10.1111%2fandr.13295&partnerID=40&md5=f54b4c6aa53edc3789fb59bcc8448ca2	J.R. Pilsner, Department of Obstetrics and Gynecology, C.S. Mott Center for Human Growth and Development, School of Medicine, Wayne State University, Detroit, MI, United States. Email: rpilsner@wayne.edu	extracellular vesicles,infertility,IVF,seminal plasma,small non-coding RNA	United States		Humans	Characterization and fertility/infertility	Infertility in keywords	No	It does not relate EV characteristics or content to fertility traits
41	Scopus	35963938	Sanchez-Lopez J.A., Twena S., Apel I., Kornhaeuser S.C., Chasnitsky M., Miklosi A.G., Vega-Dominguez P.J., Shephard A., Hefetz A., Heifetz Y.	Male-female communication enhances release of extracellular vesicles leading to high fertility in Drosophila	Communications Biology	2022	10.1038/s42003-022-03770-6	https://www.scopus.com/inward/record.uri?eid=2-s2.0-85135957672&doi=10.1038%2fs42003-022-03770-6&partnerID=40&md5=19a1bcd5fb838f36d9835a435f6abadf	Department of Entomology, The Hebrew University of Jerusalem, Rehovot, 76100, Israel		Israel		Insects	EV function and fertility/infertility	Fertility in the title	No	It does not relate EV characteristics or content to fertility traits
42	Embase, Pubmed and Scopus	35998016	Jena S.R., Nayak J., Kumar S., Kar S., Samanta L.	Comparative proteome profiling of seminal components reveal impaired immune cell signalling as paternal contributors in recurrent pregnancy loss patients	American Journal of Reproductive Immunology	2022	10.1111/aji.13613	https://www.scopus.com/inward/record.uri?eid=2-s2.0-85137208238&doi=10.1111%2faji.13613&partnerID=40&md5=576357fb6d9c345b512c19e76a09d82d	L. Samanta, Redox Biology & Proteomics Laboratory, Department of Zoology, School of Life Sciences, Ravenshaw University, College Square, Odisha, Cuttack, India. Email: lsamanta@ravenshawuniversity.ac.in	extracellular vesicle free seminal plasma,immune signalling,proteomics,recurrent pregnancy loss,seminal extracellular vesicles,spermatozoa	India		Humans	Biomarkers and fertility/infertility	Recurrent pregnancy loss in tittle	No	It does not relate EV characteristics or content to fertility traits		No
